# Supplementary material for: Population history and genomic signatures for high-altitude adaptation in Tibetan pigs
Source: BMC Genomics. 2014 Oct 1;15(1):834. doi: 10.1186/1471-2164-15-834 (PMC4197311; doi:10.1186/1471-2164-15-834)
Supplement: Supplementary file 6 — Additional file 6: Table S2: SNP outliers and candidate genes for high-altitude adaptation in each and all geographic populations of Tibetan pigs. (XLSX 132 KB) [file 12864_2014_6536_MOESM6_ESM.xlsx]

## Sheet: 工作表1
Table S2 SNP outliers and candidate genes for high-altitude adaptation in each Tibetan pig geographic populationa.
Population	SNPID	Chr	Position	LSBL Rank	Gene_Name	Intron	Exon	D_within_50Kb	Intergenic_Region	Gene1_Name	Gene2_Name	D_Gene1	D_Gene2
Tibetan (Gansu)	MARC0056894	1	13174067	198					+	ARID1B	TFB1M	1283223	384818
Tibetan (Gansu)	DRGA0000210	1	22082351	66	EPM2A	1
Tibetan (Gansu)	INRA0002574	1	65940145	73					+	BACH2	EPHA7	753437	2315744
Tibetan (Gansu)	MARC0071245	1	67716657	39					+	BACH2	EPHA7	2529949	539232
Tibetan (Gansu)	MARC0007812	1	80243844	111	HACE1	21
Tibetan (Gansu)	DRGA0001269	1	93213970	25	ME1	9
Tibetan (Gansu)	INRA0003749	1	121441133	195	VPS13C		30
Tibetan (Gansu)	MARC0046211	1	161584404	190	ATP9B/NFATC1			+	+	ATP9B	NFATC1	462	10348
Tibetan (Gansu)	ALGA0116832	1	172960921	65	CDH19	7
Tibetan (Gansu)	INRA0004842	1	174906599	169					+	ENSSSCG00000004887	SERPINB8	1139120	401797
Tibetan (Gansu)	MARC0093471	1	179628945	34	MALT1			+	+	ENSSSCG00000004914	MALT1	127161	29993
Tibetan (Gansu)	ASGA0100759	1	182598065	42					+	SMAD6	AAGAB	119597	255736
Tibetan (Gansu)	ALGA0118327	1	182598912	45					+	SMAD6	AAGAB	120444	254889
Tibetan (Gansu)	ASGA0102108	1	185654681	132					+	ENSSSCG00000004970	ENSSSCG00000004972	267660	242149
Tibetan (Gansu)	ALGA0007681	1	229502611	180					+	CNTLN	ENSSSCG00000025613	66980	159956
Tibetan (Gansu)	ALGA0008647	1	267026000	107					+	SHB	ALDH1B1	355920	140211
Tibetan (Gansu)	M1GA0001721	1	303351493	85	FAM73B	1
Tibetan (Gansu)	ALGA0012230	2	18585584	114	SYT13			+	+	CHST1	SYT13	405149	11412
Tibetan (Gansu)	H3GA0006163	2	18828505	170					+	PRDM11	TP53I11	116011	97726
Tibetan (Gansu)	ALGA0013973	2	57506678	13	OR2G2/ENSSSCG00000027319				+	ENSSSCG00000027319	OR2G2	42966	28402
Tibetan (Gansu)	MARC0027934	2	76037122	38	TLE2	4
Tibetan (Gansu)	H3GA0007005	2	87670553	81	PDE8B				+	ZBED3	PDE8B	104474	25151
Tibetan (Gansu)	ASGA0101845	2	88201093	130	TBCA	2
Tibetan (Gansu)	ASGA0010793	2	89776752	150	JMY	1
Tibetan (Gansu)	H3GA0007129	2	90971450	147	FAM151B	1
Tibetan (Gansu)	DRGA0003323	2	111947482	67	SLCO4C1	2
Tibetan (Gansu)	ALGA0014936	2	113494325	33					+	NUDT12	EFNA5	278126	3562159
Tibetan (Gansu)	ALGA0015085	2	118050932	6					+	FBXL17	ENSSSCG00000014191	114630	179961
Tibetan (Gansu)	ASGA0091220	2	121468509	182	REEP5		1
Tibetan (Gansu)	MARC0080651	2	126052812	202					+	SEMA6A	ENSSSCG00000021549	523776	1929462
Tibetan (Gansu)	MARC0026920	2	127651611	174					+	SEMA6A	ENSSSCG00000021549	2122575	330663
Tibetan (Gansu)	ASGA0011726	2	132012813	43	PRDM6			+	+	PRDM6	CEP120	2114	169479
Tibetan (Gansu)	MARC0001584	2	141943215	156	VDAC1			+	+	VDAC1	TCF7	34144	98413
Tibetan (Gansu)	MARC0038009	2	143665449	108	IL9/ENSSSCG00000014314			+	+	IL9	ENSSSCG00000014314	13529	31014
Tibetan (Gansu)	ASGA0084429	2	151237469	122					+	NR3C1	ENSSSCG00000021785	78890	2318722
Tibetan (Gansu)	ASGA0012763	2	154259673	61	TCERG1			+	+	ENSSSCG00000014414	TCERG1	81172	9225
Tibetan (Gansu)	ALGA0017237	3	5805304	163					+	NPTX2	TMEM130	64785	89632
Tibetan (Gansu)	DIAS0001066	3	11068163	74	RFC2	4
Tibetan (Gansu)	ALGA0112040	3	11882787	64					+	ENSSSCG00000024045	ZNF226	123070	1420895
Tibetan (Gansu)	ALGA0118147	3	15925307	184	CALN1	2
Tibetan (Gansu)	ALGA0019661	3	72986757	101	SFXN5	9
Tibetan (Gansu)	ALGA0020209	3	101264650	27					+	SRBD1	SIX2	55555	244010
Tibetan (Gansu)	DIAS0000802	3	107151059	125	MAP4K3	17
Tibetan (Gansu)	ASGA0017082	4	2363714	127	EIF2C2	1
Tibetan (Gansu)	ALGA0024881	4	46040879	112	CDH17			+	+	CDH17	PDP1	25920	151986
Tibetan (Gansu)	H3GA0012671	4	47912962	44					+	CU207250.1	RUNX1T1	296310	197096
Tibetan (Gansu)	MARC0042159	4	49176545	105	SLC26A7	2
Tibetan (Gansu)	MARC0084704	4	70465533	131	TRAM1			+	+	TRAM1	NCOA2	36030	240237
Tibetan (Gansu)	ALGA0025852	4	79176015	119	CHD7			+	+	CHD7	RAB2A	23457	81433
Tibetan (Gansu)	ASGA0020495	4	90853771	79	ADCY10	24
Tibetan (Gansu)	ALGA0028491	4	127174209	32					+	ENSSSCG00000030699	COL11A1	80216	93181
Tibetan (Gansu)	M1GA0006491	4	128606739	10					+	ENSSSCG00000027858	DPH5	286510	204913
Tibetan (Gansu)	H3GA0015185	5	2178849	24	PARVG	7
Tibetan (Gansu)	ASGA0025246	5	32965291	8					+	LEMD3	MSRB3	129194	66546
Tibetan (Gansu)	ALGA0031709	5	37272151	29	PTPRB	16
Tibetan (Gansu)	ASGA0025519	5	51172467	28	SSPN	1
Tibetan (Gansu)	ASGA0104936	5	62972049	179					+	KIAA1467	ETV6	145008	107067
Tibetan (Gansu)	ASGA0025960	5	68093321	135	RAD51AP1	4
Tibetan (Gansu)	H3GA0016614	5	69177432	173	TSPAN11	2
Tibetan (Gansu)	ASGA0026243	5	73962183	183	SLC2A13	3
Tibetan (Gansu)	DRGA0006025	5	75743053	37					+	CNTN1	PDZRN4	355993	61907
Tibetan (Gansu)	MARC0104032	6	2042904	141	FBXO31	1
Tibetan (Gansu)	ALGA0103513	6	4244463	201	ZDHHC7/FAM92B			+	+	ZDHHC7	FAM92B	11846	38622
Tibetan (Gansu)	ASGA0100505	6	5384951	199	CDH13			+	+	CDH13	ENSSSCG00000026558	20367	198448
Tibetan (Gansu)	ALGA0034650	6	15874983	149					+	ZFHX3	NOB1	714484	306458
Tibetan (Gansu)	INRA0021306	6	23480428	177					+	ENSSSCG00000028630	CDH11	1972006	227901
Tibetan (Gansu)	MARC0076958	6	72546322	75	PLA2G5	1
Tibetan (Gansu)	MARC0035196	6	77357412	78	DHDDS/LIN28			+	+	DHDDS	LIN28	3286	1367
Tibetan (Gansu)	INRA0022200	6	120021428	123	TTLL7	1
Tibetan (Gansu)	ALGA0115484	6	133181146	203					+	LRRC7	RPE65	568783	310866
Tibetan (Gansu)	ALGA0118837	6	149342530	206	DMRTA2			+	+	DMRTA2	SPATA6	18001	1467456
Tibetan (Gansu)	ALGA0037960	7	2255217	188	PXDC1			+	+	SLC22A23	PXDC1	60956	39413
Tibetan (Gansu)	ALGA0039824	7	30087478	158	HMGCLL1			+	+	BMP5	HMGCLL1	148553	22653
Tibetan (Gansu)	ALGA0040113	7	33649465	95	DST	53
Tibetan (Gansu)	ASGA0032514	7	34894773	31	GRM4	1
Tibetan (Gansu)	ALGA0043856	7	100870472	71	PCNX			+	+	PCNX	SIPA1L1	11594	399775
Tibetan (Gansu)	MARC0096202	7	116365525	53	GALC	12
Tibetan (Gansu)	ASGA0036244	7	118580274	185	KCNK13/PSMC1			+	+	KCNK13	PSMC1	34548	14040
Tibetan (Gansu)	ALGA0044911	7	119039500	144	TTC7B	2
Tibetan (Gansu)	DRGA0008188	7	119124190	148	RPS6KA5			+	+	TTC7B	RPS6KA5	76273	39598
Tibetan (Gansu)	ALGA0044959	7	119518966	167	CCDC88C	20
Tibetan (Gansu)	ASGA0036350	7	119572404	151	CCDC88C	3
Tibetan (Gansu)	ASGA0036367	7	120115126	41	FBLN5/TRIP11			+	+	FBLN5	TRIP11	596	20406
Tibetan (Gansu)	ASGA0037335	7	134077383	48	TRAM2			+	+	TRAM2	TMEM14A	15045	134048
Tibetan (Gansu)	ALGA0046216	8	7644982	136					+	ZNF518B	ENSSSCG00000008733	1695564	864562
Tibetan (Gansu)	CASI0003674	8	13410581	12					+	LCORL	ENSSSCG00000029791	644540	1588296
Tibetan (Gansu)	ALGA0046944	8	23209181	192					+	ENSSSCG00000008763	PCDH7	415195	1113861
Tibetan (Gansu)	H3GA0024547	8	27426674	82					+	PCDH7	RPS18	3094197	588975
Tibetan (Gansu)	DRGA0008528	8	34674750	110	TMEM33	4
Tibetan (Gansu)	ASGA0038656	8	36658394	204					+	GRXCR1	YIPF7	1126821	182960
Tibetan (Gansu)	ALGA0048203	8	77313432	63	CXCL13			+	+	CXCL13	CNOT6L	39905	81258
Tibetan (Gansu)	MARC0070804	8	90857359	40	INPP4B			+	+	INPP4B	IL15	47165	104608
Tibetan (Gansu)	DRGA0008692	8	93265750	30	NAA15			+	+	NAA15	OSAP	24046	119236
Tibetan (Gansu)	H3GA0025148	8	93268050	189	NAA15			+	+	NAA15	OSAP	26346	116936
Tibetan (Gansu)	ALGA0049099	8	115647407	17					+	LARP7	UGT8	438764	318275
Tibetan (Gansu)	ALGA0102902	8	131027368	51	TSPAN5	7
Tibetan (Gansu)	ASGA0091045	9	14728220	87					+	ODZ4	ENSSSCG00000014895	165892	60974
Tibetan (Gansu)	ALGA0116481	9	18930837	16	PRCP	1
Tibetan (Gansu)	MARC0104873	9	25108499	143	GRM5			+	+	GRM5	TYR	40424	56319
Tibetan (Gansu)	ASGA0104946	9	29541243	200	SMCO4	1
Tibetan (Gansu)	ASGA0042545	9	39620667	56	GRIA4	4
Tibetan (Gansu)	ASGA0043185	9	59375567	11	KIRREL3	4
Tibetan (Gansu)	MARC0052352	9	66904927	155	SPATA19			+	+	NTM	SPATA19	1486063	29966
Tibetan (Gansu)	ASGA0043525	9	66908538	154	SPATA19			+	+	NTM	SPATA19	1489674	26355
Tibetan (Gansu)	ALGA0055709	9	145552693	126	HHAT	8
Tibetan (Gansu)	MARC0060357	9	151268167	91					+	ENSSSCG00000015632	ENSSSCG00000015634	553097	534730
Tibetan (Gansu)	MARC0022716	10	2581084	172	RGS2			+	+	RGS2	RGS1	34371	150305
Tibetan (Gansu)	H3GA0029615	10	27028271	152					+	PTPRC	NR5A2	697350	252897
Tibetan (Gansu)	ASGA0047260	10	31672569	1	C9ORF3/FBP1			+	+	C9ORF3	FBP1	2276	39919
Tibetan (Gansu)	H3GA0030046	10	45864028	36	SVIL			+	+	KIAA1462	SVIL	435585	12711
Tibetan (Gansu)	ASGA0047944	10	49079640	4	SLC39A12			+	+	SLC39A12	CACNB2	24858	488788
Tibetan (Gansu)	MARC0086649	10	69449117	76					+	CELF2	GATA3	3043756	131963
Tibetan (Gansu)	ASGA0048850	10	69474974	196					+	CELF2	GATA3	3069613	106106
Tibetan (Gansu)	ALGA0122773	11	11017561	100					+	RFC3	NBEA	799107	123852
Tibetan (Gansu)	CASI0008704	11	16195259	90	ALG11	2
Tibetan (Gansu)	ASGA0088784	11	20853779	106	HTR2A			+	+	SUCLA2	HTR2A	731026	42503
Tibetan (Gansu)	MARC0010468	11	32387558	140					+	PCDH17	ENSSSCG00000021189	248968	1905622
Tibetan (Gansu)	ALGA0062159	11	49681894	80	PIBF1			+	+	DIS3	PIBF1	67911	8437
Tibetan (Gansu)	ASGA0050805	11	51114485	70					+	KLF5	TBC1D4	1083083	1045079
Tibetan (Gansu)	MARC0075965	11	57946047	59					+	SPRY2	SLITRK1	1001279	2220702
Tibetan (Gansu)	ALGA0062468	11	59537068	60					+	SPRY2	SLITRK1	2592300	629681
Tibetan (Gansu)	DRGA0011331	11	59951527	207					+	SPRY2	SLITRK1	3006759	215222
Tibetan (Gansu)	ALGA0062652	11	65567087	3					+	SLITRK5	GPC6	1902151	4044783
Tibetan (Gansu)	ASGA0051150	11	67736688	2					+	SLITRK5	GPC6	4071752	1875182
Tibetan (Gansu)	H3GA0032391	11	76377968	104	PCCA	15
Tibetan (Gansu)	ALGA0064331	12	2386379	142	GAA	5
Tibetan (Gansu)	ASGA0052596	12	5291818	18	SRP68	8
Tibetan (Gansu)	ALGA0113902	12	21462348	89	KRT36	1
Tibetan (Gansu)	MARC0047863	12	25918935	134	FAM117A	2
Tibetan (Gansu)	DRGA0011720	12	33673540	5	ANKFN1/LRRTM4			+	+	ANKFN1	LRRTM4	38714	28214
Tibetan (Gansu)	H3GA0034538	12	46257013	9	NLK	1
Tibetan (Gansu)	MARC0048623	12	59944030	97					+	MAP2K4	ELAC2	536888	152753
Tibetan (Gansu)	ASGA0056172	13	14639251	164					+	OXSM	LRRC3B	343046	296793
Tibetan (Gansu)	DBMA0000075	13	14936313	57	LRRC3B		1
Tibetan (Gansu)	ALGA0069196	13	29906620	121	ABHD5			+	+	ABHD5	TCAIM	25195	572822
Tibetan (Gansu)	ALGA0069273	13	30965842	194	TMEM42/ZDHHC3			+	+	TMEM42	ZDHHC3	24448	26767
Tibetan (Gansu)	ASGA0056991	13	31098960	84	CLEC3B	1
Tibetan (Gansu)	MARC0057027	13	32626695	128	LTF			+	+	LTF	TMEM7	17291	72388
Tibetan (Gansu)	H3GA0036284	13	39216441	94					+	SELK	ENSSSCG00000022522	148897	508311
Tibetan (Gansu)	ALGA0114686	13	46227400	20					+	ENSSSCG00000021530	ENSSSCG00000024705	1251231	1324990
Tibetan (Gansu)	ALGA0069957	13	51169391	23					+	ADAMTS9	MAGI1	479134	515199
Tibetan (Gansu)	ASGA0090575	13	60165976	176	ENSSSCG00000023967/PPP4R2			+	+	ENSSSCG00000023967	PPP4R2	33706	27927
Tibetan (Gansu)	ALGA0070377	13	60744903	133					+	PDZRN3	CNTN3	303013	812866
Tibetan (Gansu)	ALGA0070606	13	68184094	159	EDEM1			+	+	EDEM1	GRM7	30036	2405923
Tibetan (Gansu)	H3GA0036874	13	83164376	69	CEP63	2
Tibetan (Gansu)	ALGA0110587	13	139499601	46					+	MB21D2	HRASLS	123307	304982
Tibetan (Gansu)	ALGA0072356	13	157735718	153					+	ENSSSCG00000030440	ENSSSCG00000030335	234717	555327
Tibetan (Gansu)	MARC0008753	13	176772687	83	PROS1	1
Tibetan (Gansu)	MARC0025990	13	191713636	21					+	ENSSSCG00000012009	CXADR	529184	571205
Tibetan (Gansu)	ALGA0104498	13	200940291	145					+	ADAMTS5	ENSSSCG00000029623	491376	1574616
Tibetan (Gansu)	ALGA0073528	13	201929107	55					+	ADAMTS5	ENSSSCG00000029623	1480192	585800
Tibetan (Gansu)	ALGA0073634	13	205238035	86	TIAM1	10
Tibetan (Gansu)	ALGA0105458	13	209628281	102					+	RUNX1	SETD4	1323862	86918
Tibetan (Gansu)	ASGA0060090	13	212390419	15					+	ERG	PSMG1	233530	512838
Tibetan (Gansu)	ASGA0061767	14	18698003	117					+	ENSSSCG00000009706	ENSSSCG00000029700	546934	208588
Tibetan (Gansu)	H3GA0039612	14	30565960	157	FAM101A			+	+	FAM101A	ZNF664	30120	164595
Tibetan (Gansu)	ASGA0062465	14	30667455	62					+	FAM101A	ZNF664	131615	63100
Tibetan (Gansu)	ASGA0062485	14	31229653	88	SETD8/SBNO1			+	+	SETD8	SBNO1	1815	20939
Tibetan (Gansu)	ASGA0063454	14	58412509	139					+	RYR2	MTR	474218	85174
Tibetan (Gansu)	ASGA0063533	14	59526152	54	LYST			+	+	ENSSSCG00000026819	LYST	71407	8960
Tibetan (Gansu)	ALGA0080466	14	110441918	19	PANK1	2
Tibetan (Gansu)	ALGA0080512	14	111318932	178					+	KIF20B	HTR7	737595	236857
Tibetan (Gansu)	ALGA0081091	14	120986865	113	SCD			+	+	SCD	ENSSSCG00000010555	9805	308871
Tibetan (Gansu)	H3GA0042355	14	134746477	118	TCF7L2	4
Tibetan (Gansu)	ALGA0081804	14	135366386	96	NHLRC2			+	+	NHLRC2	ADRB1	8493	154306
Tibetan (Gansu)	MARC0060657	14	140351512	7	CACUL1			+	+	CACUL1	NANOS1	4555	141784
Tibetan (Gansu)	MARC0033496	14	142902848	181	NSMCE4A			+	+	NSMCE4A	TACC2	13742	69499
Tibetan (Gansu)	MARC0016692	14	144927544	197	CPXM2	5
Tibetan (Gansu)	ALGA0082753	14	145305752	35	NKX1-2/OAT			+	+	NKX1-2	OAT	9718	13028
Tibetan (Gansu)	ASGA0068037	14	150046384	49					+	MKI67	MGMT	847799	560739
Tibetan (Gansu)	H3GA0043656	15	4498900	205					+	ACVR2A	ZEB2	588363	3447401
Tibetan (Gansu)	H3GA0043677	15	7497409	50					+	ACVR2A	ZEB2	3586872	448892
Tibetan (Gansu)	H3GA0044096	15	34635612	146	TSN			+	+	ENSSSCG00000030079	TSN	1466620	19661
Tibetan (Gansu)	ALGA0109003	15	34807355	165	CLASP1	2
Tibetan (Gansu)	ALGA0120781	15	38189732	93					+	MYOM2	ENSSSCG00000029846	69117	76771
Tibetan (Gansu)	ASGA0070696	15	134984250	22					+	GMPPA	EPHA4	349024	1762256
Tibetan (Gansu)	ALGA0087356	15	136292438	138					+	GMPPA	EPHA4	1657212	454068
Tibetan (Gansu)	MARC0050999	15	145408770	137	SPATA3			+	+	GPR55	SPATA3	70816	6287
Tibetan (Gansu)	ALGA0088698	16	4646277	162	ANKH			+	+	ANKH	FBXL7	35566	937639
Tibetan (Gansu)	MARC0047056	16	4928890	92					+	ANKH	FBXL7	318179	655026
Tibetan (Gansu)	ASGA0072710	16	25593220	77	FYB	1
Tibetan (Gansu)	ALGA0090447	16	41985204	171	PDE4D	1
Tibetan (Gansu)	DRGA0016176	16	46066010	99	RNF180			+	+	RNF180	RGS7BP	35039	267463
Tibetan (Gansu)	MARC0103861	16	61307567	115					+	ENSSSCG00000017019	ENSSSCG00000022115	84249	3126273
Tibetan (Gansu)	ALGA0109956	16	75199230	129	GRIA1	2
Tibetan (Gansu)	ASGA0074687	16	82591060	109	ADAMTS16			+	+	ENSSSCG00000017107	ADAMTS16	58617	39384
Tibetan (Gansu)	CASI0007458	16	83710837	187					+	CDK7	IRX4	199194	1848177
Tibetan (Gansu)	ASGA0100267	16	83936466	103					+	CDK7	IRX4	424823	1622548
Tibetan (Gansu)	ALGA0092970	17	8278751	166	ZFP42			+	+	FRG1	ZFP42	1857959	4356
Tibetan (Gansu)	H3GA0047804	17	12403467	124	ANK1	1
Tibetan (Gansu)	ALGA0093331	17	13764364	68	PSD3			+	+	ENSSSCG00000007034	PSD3	96743	14191
Tibetan (Gansu)	ALGA0093434	17	16688125	193					+	TPT1	BMP2	158231	364484
Tibetan (Gansu)	INRA0052780	17	17104467	52	BMP2			+	+	BMP2	BMP2	41514	297573
Tibetan (Gansu)	ASGA0075556	17	18245567	14					+	FABP3	HAO1	562042	568860
Tibetan (Gansu)	ALGA0093627	17	21010426	116	PAK7			+	+	PAK7	ANKRD5	1327	423076
Tibetan (Gansu)	DIAS0001412	17	25210458	98	SEL1L2	18
Tibetan (Gansu)	BGIS0000777	17	30283477	120	SEC23B		17
Tibetan (Gansu)	DIAS0003190	17	40354149	186	FOXS1/MYLK2			+	+	FOXS1	MYLK2	3245	12070
Tibetan (Gansu)	ALGA0095466	17	53392101	160	UPTI/PTI			+	+	UPTI	PTI	8620	9173
Tibetan (Gansu)	INRA0054645	17	63658092	168					+	DOK5	CBLN4	1110724	76608
Tibetan (Gansu)	ALGA0096196	17	64202529	72	FAM209A			+	+	FAM209A	TFAP2C	2017	125763
Tibetan (Gansu)	ASGA0100292	18	528383	47					+	ENSSSCG00000027174	VIPR2	163044	134969
Tibetan (Gansu)	INRA0055242	18	13825571	175					+	ENSSSCG00000016523	FAM180A	767967	482142
Tibetan (Gansu)	H3GA0050542	18	21678796	26	SND1/PAX4			+	+	SND1	PAX4	21763	694
Tibetan (Gansu)	H3GA0050560	18	22259948	161					+	ENSSSCG00000016595	GRM8	158245	349869
Tibetan (Gansu)	ALGA0098874	18	57825545	58	GLI3			+	+	GLI3	INHBA	24575	172313
Tibetan (Gansu)	ALGA0098875	18	57881371	191					+	GLI3	INHBA	80401	116487
Tibetan (SCYN)	DRGA0000109	1	15046605	81					+	MOR	RGS17	227477	543826
Tibetan (SCYN)	ASGA0001155	1	15420289	98					+	MOR	RGS17	601161	170142
Tibetan (SCYN)	H3GA0001895	1	73171136	154					+	ENSSSCG00000004345	POU3F2	277629	1215087
Tibetan (SCYN)	MARC0034307	1	76929255	48	GRIK2	1
Tibetan (SCYN)	ASGA0083304	1	77011485	41	GRIK2	1
Tibetan (SCYN)	ASGA0003704	1	94656312	51	IBTK			+	+	IBTK	FAM46A	47714	448041
Tibetan (SCYN)	INRA0004128	1	141092891	189	SLC28A2	5
Tibetan (SCYN)	ASGA0004785	1	162412250	192					+	SALL3	GALR1	559227	568753
Tibetan (SCYN)	MARC0054059	1	183771659	21	PIAS1			+	+	SKOR1	PIAS1	233024	1405
Tibetan (SCYN)	H3GA0003337	1	188057670	170	THSD4			+	+	THSD4	ENSSSCG00000004979	2441	59599
Tibetan (SCYN)	INRA0005372	1	199929697	58	POLE2/KLHDC2			+	+	POLE2	KLHDC2	13510	16204
Tibetan (SCYN)	MARC0014094	1	230077902	135	BNC2	5
Tibetan (SCYN)	MARC0025256	1	231766622	144					+	ZDHHC21	NFIB	162329	191475
Tibetan (SCYN)	MARC0037096	1	246950678	120	DMRT2			+	+	DMRT2	DMRT1	45	148475
Tibetan (SCYN)	ASGA0006060	1	258801630	94					+	PSAT1	TLE4	966898	450772
Tibetan (SCYN)	H3GA0003862	1	259238148	13	TLE4			+	+	PSAT1	TLE4	1403416	14254
Tibetan (SCYN)	ALGA0008570	1	265421612	90	PAX5			+	+	MELK	PAX5	133681	16830
Tibetan (SCYN)	ASGA0006219	1	266210641	138	FBXO10			+	+	FBXO10	TOMM5	14303	51487
Tibetan (SCYN)	M1GA0001460	1	285762150	22	KIF12/COL27A1			+	+	KIF12	COL27A1	15177	33829
Tibetan (SCYN)	ASGA0008864	2	8022443	204	SLC22A10/SLC22A24			+	+	SLC22A10	SLC22A24	6306	7349
Tibetan (SCYN)	ASGA0105635	2	18430515	114					+	CHST1	SYT13	250080	166481
Tibetan (SCYN)	ALGA0012754	2	28620443	193	EHF			+	+	APIP	EHF	138202	38078
Tibetan (SCYN)	MARC0043071	2	53067453	97	SBF2/SWAP70			+	+	SBF2	SWAP70	28104	2805
Tibetan (SCYN)	ASGA0010647	2	86831198	112	SV2C			+	+	SV2C	ENSSSCG00000014087	2288	85626
Tibetan (SCYN)	DRGA0003225	2	104380472	148					+	ENSSSCG00000027608	ENSSSCG00000014159	100491	57061
Tibetan (SCYN)	ALGA0014943	2	113828912	140					+	NUDT12	EFNA5	612713	3227572
Tibetan (SCYN)	MARC0046187	2	113870732	181					+	NUDT12	EFNA5	654533	3185752
Tibetan (SCYN)	ALGA0014956	2	114454568	26					+	NUDT12	EFNA5	1238369	2601916
Tibetan (SCYN)	MARC0052388	2	120009260	159	TMEM232/SLC25A46			+	+	TMEM232	SLC25A46	30265	9874
Tibetan (SCYN)	ALGA0015302	2	122212165	174					+	ENSSSCG00000029860	NREP	68794	174364
Tibetan (SCYN)	ASGA0091042	2	132721726	56					+	CSNK1G3	ZNF608	241253	535062
Tibetan (SCYN)	ASGA0103752	2	135296996	110	MARCH3	1
Tibetan (SCYN)	MARC0037895	2	150776969	180	ARHGAP26	14
Tibetan (SCYN)	ASGA0012664	2	151881177	3					+	NR3C1	ENSSSCG00000021785	722598	1675014
Tibetan (SCYN)	ASGA0082897	2	155263432	136	DPYSL3			+	+	ENSSSCG00000021111	DPYSL3	108897	24282
Tibetan (SCYN)	ALGA0117251	2	155274718	177	DPYSL3			+	+	ENSSSCG00000021111	DPYSL3	120183	12996
Tibetan (SCYN)	ALGA0017664	3	12632513	71					+	ENSSSCG00000024045	ZNF226	872796	671169
Tibetan (SCYN)	ASGA0013765	3	19779798	86					+	IL21R	IL4R	57762	66566
Tibetan (SCYN)	ALGA0113238	3	27461991	184					+	ENSSSCG00000022200	XYLT1	198419	300728
Tibetan (SCYN)	DIAS0000012	3	29028350	50	ABCC6	2
Tibetan (SCYN)	ALGA0108239	3	57170110	158	AFF3	9
Tibetan (SCYN)	ALGA0123349	3	71272011	137					+	ENSSSCG00000021546	HK2	138902	59761
Tibetan (SCYN)	ALGA0019661	3	72986757	128	SFXN5	9
Tibetan (SCYN)	ASGA0015197	3	80783981	147	SLC1A4/ENSSSCG00000028282				+	SLC1A4	ENSSSCG00000028282	29633	34076
Tibetan (SCYN)	ALGA0019960	3	89819729	107	CCDC85A	2
Tibetan (SCYN)	ALGA0020055	3	95944062	145	NRXN1	6
Tibetan (SCYN)	ASGA0100307	3	101510973	63	SIX2	1
Tibetan (SCYN)	MARC0083986	3	125211999	91	APOB			+	+	KLHL29	APOB	2939855	16052
Tibetan (SCYN)	H3GA0011028	3	136700808	84					+	ID2	RNF144A	896644	881560
Tibetan (SCYN)	MARC0038397	3	138992352	104					+	SOX11	ASGR1	237906	818832
Tibetan (SCYN)	ASGA0023643	4	1166037	133	MAFA/RHPN1			+	+	RHPN1	MAFA	34179	16077
Tibetan (SCYN)	ALGA0022414	4	4873725	132					+	FAM135B	KHDRBS3	533323	1254431
Tibetan (SCYN)	MARC0050565	4	21697061	62					+	TNFRSF11B	ENSSSCG00000006008	538682	163993
Tibetan (SCYN)	H3GA0012321	4	21920480	162					+	ENSSSCG00000006008	EXT1	58583	169234
Tibetan (SCYN)	ASGA0019006	4	22382660	164					+	EXT1	MED30	254914	58421
Tibetan (SCYN)	ASGA0019230	4	35530467	30	DPYS	1
Tibetan (SCYN)	ASGA0019336	4	37995302	59	NCALD	1
Tibetan (SCYN)	INRA0013977	4	46096635	47					+	CDH17	PDP1	81676	96230
Tibetan (SCYN)	MARC0093305	4	79223772	166	RAB2A			+	+	CHD7	RAB2A	71214	33676
Tibetan (SCYN)	M1GA0006938	4	142907745	74	CYR61/ZNHIT6			+	+	ZNHIT6	CYR61	32699	16621
Tibetan (SCYN)	ALGA0107842	5	11640239	143	LARGE			+	+	ISX	LARGE	1666169	7533
Tibetan (SCYN)	ALGA0030842	5	16133920	95	FAIM2/AQP2			+	+	AQP2	FAIM2	38020	12455
Tibetan (SCYN)	ASGA0025173	5	28231702	79					+	SLC16A7	ENSSSCG00000000457	1367082	1349410
Tibetan (SCYN)	ASGA0025222	5	31513692	10					+	TMEM5	SRGAP1	51497	213430
Tibetan (SCYN)	MARC0073859	5	31634322	54					+	TMEM5	SRGAP1	172127	92800
Tibetan (SCYN)	DRGA0005734	5	41387625	108					+	ATXN7L3B	KCNC2	54327	372662
Tibetan (SCYN)	ALGA0031895	5	50930186	175	ITPR2	39
Tibetan (SCYN)	MARC0049874	5	56140475	7					+	PDE3A	AEBP2	170448	772330
Tibetan (SCYN)	ALGA0032074	5	61941547	38					+	ATF7IP	GRIN2B	370062	128824
Tibetan (SCYN)	H3GA0016783	5	71996403	155	CECR2			+	+	CACNA1C	CECR2	178703	1304
Tibetan (SCYN)	INRA0020006	5	78083066	130					+	ENSSSCG00000022872	TMEM117	343631	127426
Tibetan (SCYN)	ALGA0113055	5	88062053	8	SCYL2/DEPDC4			+	+	SCYL2	DEPDC4	9167	3372
Tibetan (SCYN)	MARC0046403	5	106823860	142	SYT1	7
Tibetan (SCYN)	DRGA0006463	5	107899008	126					+	SYT1	ENSSSCG00000023494	884873	131085
Tibetan (SCYN)	ALGA0034325	5	110032368	183					+	CAND1	DYRK2	178439	88451
Tibetan (SCYN)	ALGA0116170	6	4060304	146					+	KIAA0182	KIAA0513	400501	101376
Tibetan (SCYN)	ALGA0108278	6	9407450	156					+	CDYL2	CLEC3A	1711689	232689
Tibetan (SCYN)	DIAS0000553	6	13117682	149	GLG1	20
Tibetan (SCYN)	ASGA0091902	6	14521114	121	ZNF821	1
Tibetan (SCYN)	MARC0016831	6	15446963	65					+	ZFHX3	NOB1	286464	734478
Tibetan (SCYN)	MARC0009802	6	68188373	113					+	PRDM2	KAZN	734123	470874
Tibetan (SCYN)	ALGA0035960	6	86657161	19	INPP5B	24
Tibetan (SCYN)	DIAS0002803	6	87968836	129	NDUFS5		3
Tibetan (SCYN)	ALGA0036104	6	88616811	150	HPCAL4/PPIE			+	+	HPCAL4	PPIE	12666	20174
Tibetan (SCYN)	ASGA0092591	6	101714317	31	OSBPL1A	10
Tibetan (SCYN)	MARC0071162	6	121490403	55					+	TTLL7	LPHN2	1211977	463111
Tibetan (SCYN)	DRGA0006772	6	121719959	109					+	TTLL7	LPHN2	1441533	233555
Tibetan (SCYN)	ALGA0102031	6	126894311	176	ST6GALNAC3	1
Tibetan (SCYN)	ALGA0113747	6	150783012	20	SPATA6			+	+	DMRTA2	SPATA6	1458483	26974
Tibetan (SCYN)	M1GA0009016	6	152655605	29	RAD54L	4
Tibetan (SCYN)	ASGA0030638	7	4107454	64	F13A1			+	+	F13A1	RREB1	7246	483924
Tibetan (SCYN)	ALGA0040139	7	33946454	52	COL9A3	1
Tibetan (SCYN)	M1GA0010001	7	35814316	118	TCP11/SCUBE3			+	+	TCP11	SCUBE3	6549	40021
Tibetan (SCYN)	MARC0039836	7	35935629	160	SCUBE3	2
Tibetan (SCYN)	ALGA0040388	7	37354942	116	CPNE5	8
Tibetan (SCYN)	H3GA0020932	7	38142424	157	MDGA1	1
Tibetan (SCYN)	INRA0025222	7	44704830	127					+	VEGFA	MRPL14	231036	237392
Tibetan (SCYN)	ALGA0042092	7	57561137	60	HOMER2	3
Tibetan (SCYN)	DRGA0007797	7	76291007	198					+	PRKD1	NOVA1	1560834	1711492
Tibetan (SCYN)	MARC0089018	7	81790769	125	TRDC	2
Tibetan (SCYN)	ASGA0034930	7	92918830	201	SLCO3A1	2
Tibetan (SCYN)	H3GA0022882	7	114738524	179					+	FLRT2	GALC	379337	1610407
Tibetan (SCYN)	H3GA0023133	7	119455213	85	C14ORF159/GPR68			+	+	C14ORF159	GPR68	11158	4149
Tibetan (SCYN)	MARC0050901	7	127138266	99					+	VRK1	BCL11B	1827970	626194
Tibetan (SCYN)	ALGA0123062	8	5476756	43					+	CYTL1	ENSSSCG00000025991	205177	59322
Tibetan (SCYN)	ALGA0046683	8	17503307	12					+	GBA3	DHX15	209397	1350287
Tibetan (SCYN)	ASGA0099288	8	18281804	171					+	GBA3	DHX15	987894	571790
Tibetan (SCYN)	ALGA0047172	8	29920743	100					+	CH242-305H5.1	KIAA1239	246414	483072
Tibetan (SCYN)	ALGA0047344	8	31398090	92					+	ENSSSCG00000008774	KLF3	345795	115348
Tibetan (SCYN)	ALGA0047910	8	57531135	37	SPINK2			+	+	SPINK2	HOPX	12820	97753
Tibetan (SCYN)	ALGA0047950	8	59348704	111					+	IGFBP7	ENSSSCG00000008914	209306	4751220
Tibetan (SCYN)	ALGA0047988	8	65074927	75					+	LPHN3	TECRL	375063	1209631
Tibetan (SCYN)	INRA0029842	8	65165081	124					+	LPHN3	TECRL	465217	1119477
Tibetan (SCYN)	MARC0109188	8	77579548	119	MRPL1			+	+	CNOT6L	MRPL1	124154	29076
Tibetan (SCYN)	MARC0015242	8	77780905	68	FRAS1	1
Tibetan (SCYN)	ALGA0123679	8	77886081	200	FRAS1	1
Tibetan (SCYN)	ALGA0117425	8	80677439	83	FHDC1		12
Tibetan (SCYN)	MARC0034870	8	92753790	131	MAML3	1
Tibetan (SCYN)	DRGA0008761	8	125067070	195	TET2	2
Tibetan (SCYN)	ASGA0040734	9	2570035	14	OLFML1/PPFIBP2			+	+	OLFML1	PPFIBP2	41252	17236
Tibetan (SCYN)	ALGA0050918	9	6928041	82	STIM1	2
Tibetan (SCYN)	ALGA0050967	9	7334239	39	RNF121	6
Tibetan (SCYN)	ASGA0085663	9	7534515	169	FOLR1/FOLR2			+	+	FOLR1	FOLR2	12725	12804
Tibetan (SCYN)	ALGA0053060	9	55850961	45	ENSSSCG00000024299/ZNF202			+	+	ENSSSCG00000024299	ZNF202	31416	24011
Tibetan (SCYN)	H3GA0054238	9	65755320	69					+	NTM	SPATA19	336456	1179573
Tibetan (SCYN)	ASGA0092311	9	67753366	61					+	B3GAT1	ENSSSCG00000015263	113658	442054
Tibetan (SCYN)	ASGA0043611	9	71236327	203	PLEKHA6	5
Tibetan (SCYN)	M1GA0013116	9	77392219	53	CDK14	1
Tibetan (SCYN)	ALGA0054179	9	97314182	207	TWIST1			+	+	HDAC9	TWIST1	184789	13942
Tibetan (SCYN)	ALGA0054598	9	121058668	17	CNTNAP2	14
Tibetan (SCYN)	ALGA0108494	9	131196536	88					+	FAM5B	SEC16B	377315	154256
Tibetan (SCYN)	ASGA0082591	10	120016	46	EARS2/GGA2			+	+	EARS2	GGA2	6421	15663
Tibetan (SCYN)	ASGA0046309	10	10844653	6					+	TGFB2	LYPLAL1	366196	184756
Tibetan (SCYN)	ASGA0046816	10	18001886	105	AKT3	2
Tibetan (SCYN)	M1GA0014500	10	23970024	77	KCNT2	14
Tibetan (SCYN)	ASGA0047207	10	30526350	96					+	ERCC6L2	PTCH1	74763	321036
Tibetan (SCYN)	ALGA0058355	10	37585379	80	B4GALT1	1
Tibetan (SCYN)	ALGA0058439	10	40831298	23					+	ENSSSCG00000021915	LINGO2	397032	2296977
Tibetan (SCYN)	ASGA0047625	10	43327396	194					+	LINGO2	C9ORF72	159219	204735
Tibetan (SCYN)	ASGA0093256	11	3416038	36	ATP8A2	3
Tibetan (SCYN)	H3GA0031210	11	8057101	44					+	B3GALTL	ENSSSCG00000009336	183707	255423
Tibetan (SCYN)	M1GA0015048	11	21874465	93	ZC3H13			+	+	ZC3H13	SPERT	34442	182789
Tibetan (SCYN)	ASGA0100019	11	26377224	152	ELF1	8
Tibetan (SCYN)	ASGA0050712	11	45049289	15					+	ENSSSCG00000009455	KLHL1	1867502	1205242
Tibetan (SCYN)	ALGA0062573	11	64018740	182					+	SLITRK5	GPC6	353804	5593130
Tibetan (SCYN)	ALGA0063328	11	74076624	42	CISD1			+	+	RAP2A	CISD1	311270	2307
Tibetan (SCYN)	ALGA0104907	11	80395252	165					+	ENSSSCG00000026317	EFNB2	1766087	1169830
Tibetan (SCYN)	H3GA0032581	11	80880914	5					+	DAOA	EFNB2	126349	684168
Tibetan (SCYN)	ASGA0099260	12	248014	101	RAB40B/FN3KRP			+	+	RAB40B	FN3KRP	3259	13586
Tibetan (SCYN)	ALGA0064723	12	8606511	167					+	SLC39A11	SOX9	139121	421128
Tibetan (SCYN)	ALGA0064834	12	10100377	187					+	SOX9	MKK6	1067560	1039115
Tibetan (SCYN)	ASGA0085715	12	25006232	18	CALCOCO2	1
Tibetan (SCYN)	ASGA0100525	12	57622308	66					+	GAS7	MYH13	80651	254983
Tibetan (SCYN)	ASGA0055927	13	10536430	151					+	ZNF385D	UBE2E2	720940	1151596
Tibetan (SCYN)	ASGA0096967	13	13065904	188					+	THRB	RARB	572187	955814
Tibetan (SCYN)	ALGA0068367	13	16655076	76					+	AZI2	RBMS3	119920	1224995
Tibetan (SCYN)	ALGA0068966	13	26794660	117	MYRIP	2
Tibetan (SCYN)	M1GA0017470	13	29953086	205					+	ABHD5	TCAIM	71661	526356
Tibetan (SCYN)	MARC0020573	13	55873582	115	C1ORF106	1
Tibetan (SCYN)	MARC0115053	13	91668202	139					+	CHST2	SLC9A9	71868	66320
Tibetan (SCYN)	MARC0054506	13	101968258	202					+	RAP2B	ARHGEF26	621587	236531
Tibetan (SCYN)	INRA0041484	13	198331725	49					+	ENSSSCG00000024559	ENSSSCG00000012021	2816989	669825
Tibetan (SCYN)	ASGA0082346	13	200005691	191					+	APP	ADAMTS1	437102	121510
Tibetan (SCYN)	H3GA0038085	13	213735386	123	DSCAM	15
Tibetan (SCYN)	H3GA0038188	13	216377853	73	PDE9A/SLC37A1			+	+	SLC37A1	PDE9A	25421	555
Tibetan (SCYN)	M1GA0018105	14	6529806	11	DOK2	5
Tibetan (SCYN)	H3GA0038723	14	8974085	33					+	STC1	ADAM28	157643	452084
Tibetan (SCYN)	MARC0073796	14	46409010	206	MYO18B	28
Tibetan (SCYN)	ASGA0063451	14	58352628	172					+	RYR2	MTR	414337	145055
Tibetan (SCYN)	INRA0044497	14	67670130	34					+	FAM13C	SLC16A9	53066	330513
Tibetan (SCYN)	ALGA0079408	14	92596732	2					+	CCSER2	GRID1	67576	801249
Tibetan (SCYN)	ASGA0064889	14	92628319	4					+	CCSER2	GRID1	99163	769662
Tibetan (SCYN)	ALGA0079636	14	96231581	168					+	GDF10	ENSSSCG00000010377	71394	161159
Tibetan (SCYN)	ALGA0080182	14	105937590	70					+	PCDH15	DKK1	1083422	177381
Tibetan (SCYN)	ALGA0081646	14	133572291	196	TECTB			+	+	GPAT	TECTB	58778	32468
Tibetan (SCYN)	ALGA0113147	15	171405	40					+	ENSSSCG00000023716	RND3	68911	832215
Tibetan (SCYN)	H3GA0043803	15	17097658	28					+	HNMT	ENSSSCG00000015687	1001226	413486
Tibetan (SCYN)	ASGA0069158	15	34128573	190					+	ENSSSCG00000030079	TSN	959581	526700
Tibetan (SCYN)	CASI0001960	15	44824251	102					+	VEGFC	NEIL3	50929	671040
Tibetan (SCYN)	ALGA0085152	15	51525873	67	ING2/CDKN2AIP			+	+	CDKN2AIP	ING2	23188	5574
Tibetan (SCYN)	INRA0049255	15	53204552	103	LRP2BP	3
Tibetan (SCYN)	ALGA0085255	15	53786238	9	FAM149A	10
Tibetan (SCYN)	ALGA0085351	15	56798320	185					+	ENSSSCG00000015829	UNC5D	147450	574776
Tibetan (SCYN)	INRA0060676	15	89219757	199	SP3			+	+	CDCA7	SP3	459429	31342
Tibetan (SCYN)	DRGA0015444	15	126029433	57					+	ENSSSCG00000021295	ENSSSCG00000016160	62792	63122
Tibetan (SCYN)	ASGA0071012	15	139913868	32	DOCK10			+	+	ENSSSCG00000016234	DOCK10	132347	15393
Tibetan (SCYN)	ASGA0089162	15	142240205	72	COL4A4			+	+	IRS1	COL4A4	150236	43159
Tibetan (SCYN)	ASGA0072911	16	33755212	27					+	ISL1	ITGA1	1196210	185859
Tibetan (SCYN)	ALGA0090177	16	35333101	134	ARL15	3
Tibetan (SCYN)	ASGA0073290	16	48791895	87					+	ERBB2IP	ENSSSCG00000016956	885080	226248
Tibetan (SCYN)	ALGA0091928	16	79354841	35					+	SEMA5A	MTRR	60485	942776
Tibetan (SCYN)	ASGA0074556	16	81507558	173					+	ENSSSCG00000027191	PAPD7	580903	74978
Tibetan (SCYN)	M1GA0021335	16	82055821	161					+	MED10	ENSSSCG00000025115	172348	342231
Tibetan (SCYN)	ASGA0074756	16	82981442	122					+	ADAMTS16	CDK7	188923	528693
Tibetan (SCYN)	ALGA0092427	16	86643331	186					+	ENSSSCG00000020913	ENSSSCG00000017123	175484	95462
Tibetan (SCYN)	ASGA0075536	17	16562044	89	TPT1			+	+	TPT1	BMP2	32150	490565
Tibetan (SCYN)	ASGA0075552	17	17918066	106					+	FABP3	HAO1	234541	896361
Tibetan (SCYN)	ALGA0093531	17	19719694	153	PLCB1	3
Tibetan (SCYN)	MARC0038752	17	25488627	163					+	ENSSSCG00000030112	FLRT3	84923	182037
Tibetan (SCYN)	H3GA0048472	17	34725793	197	SYNDIG1			+	+	SYNDIG1	CST7	40593	180862
Tibetan (SCYN)	ALGA0095111	17	46491832	178	TTI1		1
Tibetan (SCYN)	ASGA0077668	17	59618354	24	SALL4			+	+	SALL4	ZFP64	21555	278323
Tibetan (SCYN)	MARC0009297	17	67599336	141					+	FAM217B	ENSSSCG00000023751	184571	193209
Tibetan (SCYN)	M1GA0022826	17	68094418	78					+	ENSSSCG00000026743	ENSSSCG00000007537	241343	283476
Tibetan (SCYN)	ALGA0097306	18	20978732	1	FAM71F1/FAM71F2			+	+	FAM71F1	FAM71F2	10943	9969
Tibetan (SCYN)	ALGA0097374	18	22343537	25					+	ENSSSCG00000016595	GRM8	241834	266280
Tibetan (SCYN)	MARC0020822	18	46566640	16	FAM188B	13
Tibetan (Tibet)	MARC0001272	1	3052419	127	ENSSSCG00000027404			+	+	MLLT4	ENSSSCG00000027404	237015	48758
Tibetan (Tibet)	DRGA0000082	1	12309740	119					+	ARID1B	TFB1M	418896	1249145
Tibetan (Tibet)	DRGA0000347	1	30059947	189					+	TNFAIP3	OLIG3	218321	91075
Tibetan (Tibet)	ALGA0110231	1	56836525	109					+	COL9A1	FAM135A	63428	81683
Tibetan (Tibet)	INRA0002552	1	64959341	103	BACH2	2
Tibetan (Tibet)	ALGA0003807	1	66488054	39					+	BACH2	EPHA7	1301346	1767835
Tibetan (Tibet)	ASGA0003182	1	69781723	94					+	EPHA7	MANEA	1355472	1245364
Tibetan (Tibet)	ASGA0005113	1	182196969	185	SNAPC5/RPL4			+	+	SNAPC5	RPL4	6573	29397
Tibetan (Tibet)	ASGA0093974	1	183880998	7	CLN6	4
Tibetan (Tibet)	ASGA0103233	1	281929216	136	C9ORF152			+	+	PALM2	C9ORF152	199190	44522
Tibetan (Tibet)	H3GA0005226	1	304694455	201	ABL1	1
Tibetan (Tibet)	M1GA0001903	1	305774749	168	MED27	4
Tibetan (Tibet)	ALGA0012911	2	33318631	129					+	ENSSSCG00000013330	METTL15	244250	1298025
Tibetan (Tibet)	MARC0095075	2	50226694	57					+	TEAD1	PARVA	219600	66538
Tibetan (Tibet)	MARC0041991	2	50271279	13	PARVA			+	+	TEAD1	PARVA	264185	21953
Tibetan (Tibet)	MARC0026438	2	90416673	148	MTX3			+	+	MTX3	THBS4	19971	85602
Tibetan (Tibet)	H3GA0007224	2	101708601	89					+	ARRDC3	NR2F1	124923	2130346
Tibetan (Tibet)	ALGA0014750	2	108078869	132					+	RIOK2	ENSSSCG00000014176	423048	817753
Tibetan (Tibet)	ALGA0014813	2	110423447	135					+	ENSSSCG00000014178	FAM174A	1072934	113032
Tibetan (Tibet)	ALGA0014907	2	112464588	160	PAM	6
Tibetan (Tibet)	ASGA0011734	2	132050009	177	PRDM6			+	+	PRDM6	CEP120	39310	132283
Tibetan (Tibet)	M1GA0003090	2	132449420	128	CSNK1G3	5
Tibetan (Tibet)	ALGA0016849	2	152612171	8					+	NR3C1	ENSSSCG00000021785	1453592	944020
Tibetan (Tibet)	ASGA0012719	2	152624944	87					+	NR3C1	ENSSSCG00000021785	1466365	931247
Tibetan (Tibet)	ALGA0017063	2	157873832	10	CSF1R	5
Tibetan (Tibet)	MARC0089414	3	13794213	32					+	ZNF226	ENSSSCG00000007726	488147	163429
Tibetan (Tibet)	H3GA0008998	3	19921287	175	KDM8				+	KDM8	ENSSSCG00000007823	34486	1906825
Tibetan (Tibet)	ALGA0018017	3	22952343	42	PRKCB			+	+	CACNG3	PRKCB	87921	19037
Tibetan (Tibet)	ASGA0105702	3	47378816	111	ACOXL	8
Tibetan (Tibet)	H3GA0009485	3	50180162	11	SLC5A7	3
Tibetan (Tibet)	ALGA0018890	3	50371826	102					+	SLC5A7	ST6GAL2	182518	352741
Tibetan (Tibet)	ALGA0018936	3	53003881	25					+	ENSSSCG00000029325	ENSSSCG00000026126	911768	452533
Tibetan (Tibet)	MARC0056879	3	53123161	101					+	ENSSSCG00000029325	ENSSSCG00000026126	1031048	333253
Tibetan (Tibet)	ASGA0014571	3	53616094	1					+	ENSSSCG00000026126	TMEM182	158106	242834
Tibetan (Tibet)	ASGA0085475	3	57606958	158	TXNDC9/LYG2			+	+	TXNDC9	LYG2	28204	47542
Tibetan (Tibet)	MARC0016746	3	77446800	169	PLEK/CNRIP1			+	+	PLEK	CNRIP1	7681	23889
Tibetan (Tibet)	ASGA0015150	3	77964355	170					+	C1D	ETAA1	280549	419607
Tibetan (Tibet)	ASGA0016334	3	124832405	153					+	KLHL29	APOB	2560261	395646
Tibetan (Tibet)	MARC0007678	3	126757781	14					+	TTC32	ENSSSCG00000008606	448843	85911
Tibetan (Tibet)	INRA0011644	3	129041676	178					+	RAD51AP2	FAM49A	566993	175025
Tibetan (Tibet)	ASGA0105169	3	135817713	165	ID2			+	+	ID2	RNF144A	13549	1764655
Tibetan (Tibet)	ALGA0022429	4	4957104	155					+	FAM135B	KHDRBS3	616702	1171052
Tibetan (Tibet)	H3GA0011763	4	8290165	181	TG	24
Tibetan (Tibet)	ASGA0017978	4	8756650	17					+	LRRC6	ENSSSCG00000029410	112833	199038
Tibetan (Tibet)	ASGA0018870	4	20056045	35	DEPTOR	1
Tibetan (Tibet)	ALGA0024125	4	26343612	204					+	TRPS1	ENSSSCG00000025742	1353105	490472
Tibetan (Tibet)	DRGA0004628	4	26571848	58					+	TRPS1	ENSSSCG00000025742	1581341	262236
Tibetan (Tibet)	INRA0013549	4	35303851	182					+	ZFPM2	LRP12	564762	134512
Tibetan (Tibet)	ALGA0024553	4	37293416	40	ODF1			+	+	AZIN1	ODF1	186060	43766
Tibetan (Tibet)	ALGA0024582	4	38015849	126	NCALD	1
Tibetan (Tibet)	ASGA0019402	4	41300090	64					+	STK3	ENSSSCG00000029225	70998	69922
Tibetan (Tibet)	INRA0014374	4	67057104	34					+	PI15	GDAP1	254115	136170
Tibetan (Tibet)	ASGA0020331	4	82120719	77	IMPAD1	3
Tibetan (Tibet)	MARC0035800	4	113067746	37	FAM46C			+	+	GDAP2	FAM46C	162242	31310
Tibetan (Tibet)	H3GA0013847	4	113091433	154	FAM46C			+	+	GDAP2	FAM46C	185929	7623
Tibetan (Tibet)	H3GA0013913	4	114077217	108	IGSF3	2
Tibetan (Tibet)	ASGA0021815	4	117247420	121	MAGI3	1
Tibetan (Tibet)	MARC0027263	5	36496185	76	BEST3/CCT2			+	+	CCT2	BEST3	24598	17970
Tibetan (Tibet)	INRA0019196	5	37974847	205					+	PTPRR	LGR5	328891	133981
Tibetan (Tibet)	MARC0084113	5	38202528	15	LGR5	1
Tibetan (Tibet)	SIRI0000395	5	41151243	206	ATXN7L3			+	+	TRH-DE	ATXN7L3	1633179	18089
Tibetan (Tibet)	ALGA0031772	5	41363868	116	ATXN7L3B			+	+	ATXN7L3B	KCNC2	30570	396419
Tibetan (Tibet)	ASGA0025493	5	46650794	16					+	ENSSSCG00000026593	IPO8	645488	135457
Tibetan (Tibet)	ALGA0032084	5	62118993	3	GRIN2B	2
Tibetan (Tibet)	MARC0033462	5	63106959	133	ETV6	1
Tibetan (Tibet)	ALGA0032189	5	63223930	79	ETV6	2
Tibetan (Tibet)	INRA0019528	5	63276431	197	ETV6	3
Tibetan (Tibet)	ASGA0025965	5	68149464	41	C12ORF4/FGF6			+	+	C12ORF4	FGF6	4451	48554
Tibetan (Tibet)	H3GA0016570	5	68199987	2	FGF6	2
Tibetan (Tibet)	H3GA0016635	5	69383487	149	TSPAN9	2
Tibetan (Tibet)	MARC0020734	5	69487000	125	TEAD4/TULP3			+	+	TEAD4	TULP3	5778	1422
Tibetan (Tibet)	ASGA0093314	5	80382143	138	SLC38A4			+	+	SLC38A2	SLC38A4	297388	9255
Tibetan (Tibet)	ALGA0033296	5	89146554	188					+	ENSSSCG00000000882	ENSSSCG00000022083	81803	133975
Tibetan (Tibet)	H3GA0017328	5	109376167	53					+	E2F7	CSRP2	88341	77708
Tibetan (Tibet)	ASGA0101040	6	33649010	60	RPLP2			+	+	RPLP2	UQCRFS1	35660	872329
Tibetan (Tibet)	H3GA0018175	6	67449542	65	PRDM2		8
Tibetan (Tibet)	ASGA0028482	6	67470540	90	PRDM2			+	+	PRDM2	KAZN	16290	1188707
Tibetan (Tibet)	ALGA0036119	6	88905238	61	MYCL1/MFSD2A			+	+	MYCL1	MFSD2A	10743	25847
Tibetan (Tibet)	DRGA0006667	6	97868854	196					+	ENSSSCG00000030096	ADCYAP1	772956	664873
Tibetan (Tibet)	ALGA0114685	6	98510794	69	ADCYAP1			+	+	ENSSSCG00000030096	ADCYAP1	1414896	22933
Tibetan (Tibet)	DRGA0006715	6	108881493	172	FAM59A	2
Tibetan (Tibet)	DRGA0006717	6	109426002	156					+	KLHL14	ASXL3	91169	427530
Tibetan (Tibet)	ASGA0094870	6	116614951	122					+	CELF4	PIK3C3	2747124	1333016
Tibetan (Tibet)	MARC0045573	6	124115859	123					+	LPHN2	ELTD1	2008026	404171
Tibetan (Tibet)	ASGA0105794	6	126553874	157					+	ENSSSCG00000029984	ST6GALNAC3	102747	138202
Tibetan (Tibet)	ASGA0029571	6	127677649	110	SLC44A5	1
Tibetan (Tibet)	ALGA0037081	6	133743176	93	GPR177			+	+	RPE65	GPR177	229282	9149
Tibetan (Tibet)	H3GA0054117	6	136905695	174	ROR1	2
Tibetan (Tibet)	ASGA0083637	6	139413426	20					+	ENSSSCG00000023243	C1ORF87	562366	252057
Tibetan (Tibet)	ASGA0098750	6	139760470	19	C1ORF87			+	+	C1ORF87	ENSSSCG00000003824	14133	107180
Tibetan (Tibet)	ALGA0110383	6	145457494	80	PCSK9	10
Tibetan (Tibet)	M1GA0025899	6	145657057	198	PARS2		1
Tibetan (Tibet)	M1GA0009568	7	10543393	106	CCDC90A			+	+	SIRT5	CCDC90A	212889	5345
Tibetan (Tibet)	DRGA0007154	7	14609457	5	KDM1B	6
Tibetan (Tibet)	ALGA0038804	7	14692232	98	DEK			+	+	DEK	RNF144B	15322	88863
Tibetan (Tibet)	H3GA0020080	7	15108790	124					+	RNF144B	ID4	251869	1069299
Tibetan (Tibet)	H3GA0020623	7	32858692	202	PRIM2	8
Tibetan (Tibet)	H3GA0021402	7	50260218	33	CRISP1			+	+	CRISP3	CRISP1	63478	15589
Tibetan (Tibet)	ALGA0105403	7	54977292	143					+	ARNT2	ABHD17C	139543	72726
Tibetan (Tibet)	ASGA0035226	7	97430037	183	PLEK2	2
Tibetan (Tibet)	ALGA0044087	7	106203235	141	KIAA1737/IRF2BPL			+	+	IRF2BPL	KIAA1737	49098	9190
Tibetan (Tibet)	ALGA0044141	7	106890993	54	ADCK1	4
Tibetan (Tibet)	ALGA0044703	7	117355937	51	ENSSSCG00000026883			+	+	ENSSSCG00000026883	FOXN3	39344	175057
Tibetan (Tibet)	ALGA0044742	7	117760117	49	FOXN3	3
Tibetan (Tibet)	ASGA0036495	7	122833026	30	UABP-2/SERPINA12			+	+	UABP-2	SERPINA12	17672	19972
Tibetan (Tibet)	ASGA0037286	7	131372453	99	AHNAK2			+	+	AHNAK2	BRF1	12992	88474
Tibetan (Tibet)	MARC0109216	8	31143279	84					+	ENSSSCG00000008774	KLF3	90984	370159
Tibetan (Tibet)	ASGA0038470	8	31593446	162	TLR10			+	+	KLF3	TLR10	57773	11286
Tibetan (Tibet)	ASGA0040939	9	4385664	92	OLR172/OLR171			+	+	OLR172	OLR171	2717	5987
Tibetan (Tibet)	ALGA0050699	9	5159477	91	OLR89/OLR94			+	+	OLR89	OLR94	17198	24683
Tibetan (Tibet)	ASGA0043152	9	58322355	21	FEZ1	1
Tibetan (Tibet)	MARC0012635	9	65755734	86					+	NTM	SPATA19	336870	1179159
Tibetan (Tibet)	ASGA0043814	9	82868790	166	DYNC1I1	4
Tibetan (Tibet)	ALGA0054033	9	91008560	161					+	ARL4A	ETV1	640238	492235
Tibetan (Tibet)	ASGA0043958	9	95601892	190					+	AHR	SNX13	61500	394593
Tibetan (Tibet)	ALGA0054134	9	95621790	139					+	AHR	SNX13	81398	374695
Tibetan (Tibet)	MARC0055547	9	99543859	120					+	SP8	SP4	280141	211384
Tibetan (Tibet)	ALGA0111935	9	111700970	191					+	ENSSSCG00000015408	MAGI2	469776	890314
Tibetan (Tibet)	MARC0055107	9	111714808	29					+	ENSSSCG00000015408	MAGI2	483614	876476
Tibetan (Tibet)	ASGA0105157	9	112640089	180	MAGI2	21
Tibetan (Tibet)	ALGA0054348	9	112711334	96	PHTF2			+	+	ENSSSCG00000025976	PHTF2	62320	48421
Tibetan (Tibet)	ASGA0044383	9	125961356	115					+	ENSSSCG00000015484	ENSSSCG00000030035	51558	302280
Tibetan (Tibet)	MARC0029763	9	127599208	28	ANKRD45	3
Tibetan (Tibet)	ASGA0044846	9	140721196	27					+	PLA2G4A	ENSSSCG00000027469	98257	368426
Tibetan (Tibet)	H3GA0028671	9	147716702	50					+	ENSSSCG00000015620	PLXNA2	661452	161133
Tibetan (Tibet)	ALGA0106214	9	149004810	200					+	ABCA13	VWC2	101320	504497
Tibetan (Tibet)	H3GA0055672	10	13346335	52					+	DUSP10	HHIPL2	330343	78939
Tibetan (Tibet)	ASGA0047222	10	30140466	63	HSD17B3			+	+	ENSSSCG00000028981	HSD17B3	99717	18880
Tibetan (Tibet)	ASGA0047201	10	30592523	114					+	ERCC6L2	PTCH1	140936	254863
Tibetan (Tibet)	MARC0055323	10	31144979	78					+	PTCH1	ENSSSCG00000026278	229743	103678
Tibetan (Tibet)	DRGA0010478	10	43723839	137					+	IFN-KAPPA	WAC	136532	396806
Tibetan (Tibet)	ALGA0123552	11	47907047	85					+	ENSSSCG00000020937	ENSSSCG00000023251	219103	301102
Tibetan (Tibet)	MARC0081971	11	48937000	104					+	DACH1	ENSSSCG00000009458	338661	419795
Tibetan (Tibet)	ALGA0062153	11	49367821	75	ENSSSCG00000009458			+	+	ENSSSCG00000009458	ENSSSCG00000024722	9963	119583
Tibetan (Tibet)	ALGA0062457	11	59129969	186					+	SPRY2	SLITRK1	2185201	1036780
Tibetan (Tibet)	ALGA0062681	11	66213470	4					+	SLITRK5	GPC6	2548534	3398400
Tibetan (Tibet)	ALGA0062775	11	67199186	45					+	SLITRK5	GPC6	3534250	2412684
Tibetan (Tibet)	ASGA0098331	11	70295503	73					+	ENSSSCG00000026996	ENSSSCG00000009495	95654	98476
Tibetan (Tibet)	ASGA0083653	11	74666729	62	FARP1	16
Tibetan (Tibet)	MARC0076857	11	75690449	6	TM9SF2			+	+	ENSSSCG00000009518	TM9SF2	53450	12953
Tibetan (Tibet)	MARC0069600	11	76541499	24	PCCA	21
Tibetan (Tibet)	ALGA0107599	11	76775112	56					+	TMTC4	ENSSSCG00000020942	76228	199317
Tibetan (Tibet)	ALGA0064035	11	82972974	82	ABHD13	1
Tibetan (Tibet)	H3GA0032821	11	85034196	68	TEX29/ARHGEF7			+	+	TEX29	ARHGEF7	12587	42601
Tibetan (Tibet)	ALGA0064260	11	85640695	195					+	ARHGEF7	TUBGCP3	541126	138599
Tibetan (Tibet)	MARC0089921	12	190362	83	WDR45L		10
Tibetan (Tibet)	H3GA0033022	12	4021032	9	SEPT9	3
Tibetan (Tibet)	H3GA0033471	12	11462476	130	ABCA5	17
Tibetan (Tibet)	H3GA0056346	12	20565887	171	ATP6V0A1			+	+	ATP6V0A1	STAT5A	8755	105281
Tibetan (Tibet)	MARC0036181	12	26162089	26	DLX4			+	+	TAC4	DLX4	133257	30196
Tibetan (Tibet)	MARC0096817	12	27289991	105	WFIKKN2/TOB1			+	+	WFIKKN2	TOB1	2461	20005
Tibetan (Tibet)	ASGA0053974	12	31447563	184					+	KIF2B	TOM1L1	768868	236494
Tibetan (Tibet)	H3GA0052480	12	34748700	59	MSI2			+	+	MSI2	ENSSSCG00000026986	461	197596
Tibetan (Tibet)	ALGA0066216	12	35990853	207	TEX14	26
Tibetan (Tibet)	H3GA0034274	12	37502410	81					+	RPS6KB1	RNFT1	71605	32250
Tibetan (Tibet)	ALGA0119521	12	47210754	100	MYO18A			+	+	ssc-mir-451	MYO18A	27768	1458
Tibetan (Tibet)	ASGA0098207	12	47315594	44	SEZ6	1
Tibetan (Tibet)	INRA0039107	12	47569496	47	TAOK1	1
Tibetan (Tibet)	ALGA0066707	12	49872027	72	RPA1	4
Tibetan (Tibet)	CASI0011743	12	50168066	199	SMG6	2
Tibetan (Tibet)	ALGA0107077	12	57123997	147					+	NTN1	WDR16	300258	210579
Tibetan (Tibet)	M1GA0017351	13	3072331	38	ANKRD28		28
Tibetan (Tibet)	ASGA0092647	13	24239843	107					+	ENSSSCG00000030417	ENSSSCG00000029974	56310	56874
Tibetan (Tibet)	ALGA0069851	13	46650762	66					+	ENSSSCG00000021530	ENSSSCG00000024705	1674593	901628
Tibetan (Tibet)	MARC0089894	13	53914708	36	SUCLG2	2
Tibetan (Tibet)	MARC0094430	13	59852917	18	SHQ1	9
Tibetan (Tibet)	ALGA0071912	13	134606819	163	SST			+	+	RTP1	SST	213648	14147
Tibetan (Tibet)	H3GA0038195	13	216306141	131	SLC37A1	17
Tibetan (Tibet)	ALGA0074781	14	7672642	144	PEBP4	2
Tibetan (Tibet)	ALGA0075715	14	19041605	70					+	ENSSSCG00000029700	AADAT	134811	2026230
Tibetan (Tibet)	ALGA0075713	14	19078677	46					+	ENSSSCG00000029700	AADAT	171883	1989158
Tibetan (Tibet)	ALGA0075909	14	20034189	43					+	ENSSSCG00000029700	AADAT	1127395	1033646
Tibetan (Tibet)	ALGA0076616	14	30116923	142	SCARB1			+	+	SCARB1	ENSSSCG00000009761	23125	203655
Tibetan (Tibet)	ALGA0076680	14	31730635	12	CCDC62	9
Tibetan (Tibet)	ASGA0063005	14	44245682	74	ACACB	3
Tibetan (Tibet)	MARC0017865	14	62514781	117	SIPA1L2	2
Tibetan (Tibet)	H3GA0041114	14	86564872	97					+	KCNMA1	DLG5	568166	217989
Tibetan (Tibet)	ALGA0080040	14	102310696	187					+	RPL37A	ZWINT	1524773	250065
Tibetan (Tibet)	DRGA0014307	14	102988071	134					+	ZWINT	PCDH15	422859	1413744
Tibetan (Tibet)	ALGA0080136	14	104661126	55	PCDH15	18
Tibetan (Tibet)	H3GA0041684	14	108719339	179	PAPSS2	1
Tibetan (Tibet)	ASGA0067411	14	144719642	22					+	BUB3	GPR26	419037	88850
Tibetan (Tibet)	ASGA0067593	14	145924932	88	CTBP2			+	+	CTBP2	TEX36	10373	677290
Tibetan (Tibet)	ASGA0068026	14	149969284	71					+	MKI67	MGMT	770699	637839
Tibetan (Tibet)	MARC0083940	15	4198196	164					+	ACVR2A	ZEB2	287659	3748105
Tibetan (Tibet)	DRGA0014885	15	11247606	151					+	KYNU	LRP1B	1425743	169985
Tibetan (Tibet)	ASGA0068616	15	13292409	67					+	ENSSSCG00000015681	NXPH2	245152	1922160
Tibetan (Tibet)	ASGA0069112	15	32147738	145					+	CNTNAP5	ENSSSCG00000030079	344575	1020279
Tibetan (Tibet)	ALGA0121982	15	121626843	31	MDH1B			+	+	MDH1B	CPO	9209	92825
Tibetan (Tibet)	ALGA0087527	15	139144003	203	MRPL44			+	+	WDFY1	MRPL44	62619	23792
Tibetan (Tibet)	MARC0060303	15	147706387	152	ATG16L1	5
Tibetan (Tibet)	MARC0017386	16	8015400	112					+	ENSSSCG00000016795	CDH18	1149476	729249
Tibetan (Tibet)	ALGA0090083	16	33163130	140					+	ISL1	ITGA1	604128	777941
Tibetan (Tibet)	MARC0075925	16	33811354	48					+	ISL1	ITGA1	1252352	129717
Tibetan (Tibet)	ALGA0114423	16	34261756	159	ITGA2	29
Tibetan (Tibet)	DRGA0016146	16	41139153	118					+	ENSSSCG00000029695	ENSSSCG00000030594	166673	526398
Tibetan (Tibet)	ASGA0073467	16	58328528	95	DOCK2/FOXI1			+	+	DOCK2	FOXI1	1637	2898
Tibetan (Tibet)	ALGA0091915	16	79093546	167	SEMA5A	6
Tibetan (Tibet)	ASGA0075923	17	29886296	146	C20ORF72			+	+	C20ORF72	CSRP2BP	2488	83005
Tibetan (Tibet)	MARC0018597	17	37517076	150	SNRPN			+	+	SNRPN	TGM6	48095	93032
Tibetan (Tibet)	ASGA0076568	17	37959418	193	SIRPA	3
Tibetan (Tibet)	ASGA0076757	17	41590294	194	BPIFB4	15
Tibetan (Tibet)	ALGA0095529	17	54053115	192	CDH22	1
Tibetan (Tibet)	ASGA0077814	17	61395706	173					+	ZNF217	BCAS1	82168	253810
Tibetan (Tibet)	ASGA0078395	17	67118069	176	PHACTR3	1
Tibetan (Tibet)	ASGA0092618	18	45173869	113					+	AVL9	PDE1C	361939	111406
Tibetan (Tibet)	DBWU0000187	18	46589140	23	FAM188B	13
Tibetan (Overall)	M1GA0000866	1	26631533	147					+	NMBR	CITED2	807619	1664240
Tibetan (Overall)	ASGA0001753	1	29828387	161	TNFAIP3	8
Tibetan (Overall)	H3GA0001454	1	39870547	129					+	RSPO3	CENPW	83953	589152
Tibetan (Overall)	ASGA0002324	1	40579200	200					+	CENPW	TRMT11	110203	133742
Tibetan (Overall)	DRGA0000613	1	42802898	86					+	ENSSSCG00000030090	ENSSSCG00000027613	117961	681730
Tibetan (Overall)	ALGA0002916	1	48169059	34	FAM184A			+	+	MAN1A1	FAM184A	111597	28081
Tibetan (Overall)	SIRI0000285	1	53136016	18					+	ENSSSCG00000004269	ENSSSCG00000029872	835797	1844579
Tibetan (Overall)	H3GA0001728	1	58761934	152					+	RIMS1	KCNQ5	179304	339924
Tibetan (Overall)	INRA0002552	1	64959341	124	BACH2	2
Tibetan (Overall)	INRA0002909	1	83308521	108	SEC63	7
Tibetan (Overall)	DRGA0001159	1	83357328	17	SEC63			+	+	SEC63	OSTM1	8217	52679
Tibetan (Overall)	H3GA0002049	1	83540558	25	NR2E1			+	+	OSTM1	NR2E1	88836	749
Tibetan (Overall)	H3GA0002051	1	83812379	33	LACE1	6
Tibetan (Overall)	ASGA0003607	1	89720010	169					+	RFPL4B	MARCKS	1585403	131182
Tibetan (Overall)	INRA0003404	1	107664371	113	CTIF			+	+	ZBTB7C	CTIF	558808	2034
Tibetan (Overall)	ALGA0105350	1	107802348	204	CTIF	2
Tibetan (Overall)	ALGA0113248	1	107825932	109	CTIF	3
Tibetan (Overall)	DRGA0001429	1	115308881	202					+	TCF4	TXNL1	94037	1415320
Tibetan (Overall)	ASGA0004222	1	120469527	20	TLN2	2
Tibetan (Overall)	ALGA0006529	1	173010521	133	CDH19			+	+	CDH19	CDH7	5741	572197
Tibetan (Overall)	ASGA0005867	1	249487551	188	PTAR1	4
Tibetan (Overall)	MARC0060067	1	253518562	181					+	ANXA1	RORB	511372	1097608
Tibetan (Overall)	ALGA0008427	1	259019570	22					+	PSAT1	TLE4	1184838	232832
Tibetan (Overall)	ALGA0009266	1	283099184	162	KIAA0368	12
Tibetan (Overall)	H3GA0006772	2	50664844	72					+	ENSSSCG00000020731	DKK3	109374	35141
Tibetan (Overall)	ALGA0014485	2	96891999	168	COX7C			+	+	COX7C	RASA1	24550	508411
Tibetan (Overall)	ALGA0014521	2	98672561	137					+	TMEM161B	MEF2C	322108	121827
Tibetan (Overall)	MARC0028129	2	101731878	117					+	ARRDC3	NR2F1	148200	2107069
Tibetan (Overall)	ALGA0015023	2	117038311	179	EFNA5			+	+	NUDT12	EFNA5	3822112	18173
Tibetan (Overall)	ASGA0011815	2	134748118	107					+	ZNF608	ENSSSCG00000022893	1351231	74648
Tibetan (Overall)	ASGA0099159	2	141919988	11	VDAC1			+	+	VDAC1	TCF7	10917	121640
Tibetan (Overall)	H3GA0008386	2	158065999	135	PDGFRB	8
Tibetan (Overall)	ASGA0092044	3	15875182	59	CALN1	4
Tibetan (Overall)	M1GA0004187	3	24496153	111	PDZD9	2
Tibetan (Overall)	ALGA0106890	3	29894909	142	PARN			+	+	PARN	ENSSSCG00000023626	18491	121530
Tibetan (Overall)	MARC0063543	3	49137354	21	STARD7	1
Tibetan (Overall)	H3GA0009485	3	50180162	150	SLC5A7	3
Tibetan (Overall)	ASGA0014539	3	52364937	30					+	ENSSSCG00000029325	ENSSSCG00000026126	272824	1091477
Tibetan (Overall)	ASGA0014571	3	53616094	80					+	ENSSSCG00000026126	TMEM182	158106	242834
Tibetan (Overall)	ASGA0014696	3	57029810	37	AFF3	3
Tibetan (Overall)	ASGA0096714	3	67610273	5	CTNNA2			+	+	CTNNA2	REG3A	12828	360022
Tibetan (Overall)	ALGA0019649	3	72218887	43	DGUOK	4
Tibetan (Overall)	INRA0011183	3	102090846	100					+	ENSSSCG00000024624	ENSSSCG00000008447	257664	131741
Tibetan (Overall)	ASGA0016339	3	125339052	170	APOB	18
Tibetan (Overall)	MARC0007678	3	126757781	102					+	TTC32	ENSSSCG00000008606	448843	85911
Tibetan (Overall)	H3GA0052673	3	135533319	15					+	ASAP2	MBOAT2	153759	115802
Tibetan (Overall)	ALGA0021725	3	138053335	14					+	CMPK2	SOX11	350746	699768
Tibetan (Overall)	MARC0069526	4	22259328	77					+	EXT1	MED30	131582	181753
Tibetan (Overall)	H3GA0012380	4	26087481	103					+	TRPS1	ENSSSCG00000025742	1096974	746603
Tibetan (Overall)	ALGA0024114	4	26108160	75					+	TRPS1	ENSSSCG00000025742	1117653	725924
Tibetan (Overall)	MARC0009350	4	32854234	82					+	ANGPT1	ABRA	102585	500185
Tibetan (Overall)	INRA0013977	4	46096635	205					+	CDH17	PDP1	81676	96230
Tibetan (Overall)	ALGA0024930	4	48331772	29					+	RUNX1T1	SLC26A7	160381	698173
Tibetan (Overall)	MARC0027031	4	55362366	26	WWP1	9
Tibetan (Overall)	ALGA0025054	4	56000161	128					+	ATP6V0D2	CA2	284717	156571
Tibetan (Overall)	H3GA0012764	4	64607543	173					+	WNT8B	PEX2	647187	119989
Tibetan (Overall)	INRA0014374	4	67057104	92					+	PI15	GDAP1	254115	136170
Tibetan (Overall)	ALGA0025365	4	67175102	51	GDAP1			+	+	PI15	GDAP1	372113	18172
Tibetan (Overall)	DRGA0004852	4	73017408	184					+	PREX2	CPA6	96123	97597
Tibetan (Overall)	MARC0000845	4	86747415	95	ENSSSCG00000024309			+	+	SNAI2	ENSSSCG00000024309	64661	48666
Tibetan (Overall)	DIAS0004548	4	112891688	101	GDAP2	12
Tibetan (Overall)	H3GA0013866	4	113166012	84	MAN1A2/FAM46C			+	+	FAM46C	MAN1A2	48355	18579
Tibetan (Overall)	ALGA0028793	4	131001920	98					+	ENSSSCG00000006877	DPYD	144804	665963
Tibetan (Overall)	ALGA0029371	4	137290094	1					+	HFM1	ZNF644	102596	115834
Tibetan (Overall)	ALGA0030527	5	11091166	49					+	ISX	LARGE	1117096	556606
Tibetan (Overall)	INRA0018569	5	13396646	126	RIC8B	4
Tibetan (Overall)	INRA0019001	5	26699407	71					+	LRIG3	SLC16A7	746981	110825
Tibetan (Overall)	DRGA0005588	5	28552186	196					+	SLC16A7	ENSSSCG00000000457	1687566	1028926
Tibetan (Overall)	ASGA0025237	5	32661210	46	WIF1	7
Tibetan (Overall)	ASGA0025493	5	46650794	160					+	ENSSSCG00000026593	IPO8	645488	135457
Tibetan (Overall)	ALGA0032084	5	62118993	8	GRIN2B	2
Tibetan (Overall)	ALGA0032100	5	62217959	23	GRIN2B	6
Tibetan (Overall)	ALGA0032129	5	62475882	40					+	GRIN2B	KIAA1467	203696	285567
Tibetan (Overall)	ALGA0032465	5	67994769	159	NDUFA9/AKAP3			+	+	NDUFA9	AKAP3	250	8510
Tibetan (Overall)	ASGA0026245	5	74020663	47	SLC2A13	2
Tibetan (Overall)	DRGA0006005	5	75171185	45	CNTN1	1
Tibetan (Overall)	ALGA0111364	6	5476010	58	CDH13	6
Tibetan (Overall)	ALGA0034362	6	5848131	134	CDH13	4
Tibetan (Overall)	ALGA0034467	6	7305244	13	CMIP			+	+	CMIP	GAN	26965	162160
Tibetan (Overall)	ASGA0028202	6	47286643	167	APOC2	1
Tibetan (Overall)	ALGA0124257	6	71042150	62					+	ACTL8	IGSF21	330661	109036
Tibetan (Overall)	ALGA0111913	6	74982947	24	KDM1A	9
Tibetan (Overall)	DIAS0001245	6	81731124	16	SERINC2		1
Tibetan (Overall)	ASGA0029105	6	95355941	7	DLGAP1			+	+	DLGAP1	ENSSSCG00000028339	5887	550228
Tibetan (Overall)	ASGA0029202	6	104981251	125					+	ENSSSCG00000003720	CDH2	376527	242603
Tibetan (Overall)	ASGA0029481	6	124954647	155	FP			+	+	FP	SURF6	23224	282762
Tibetan (Overall)	ASGA0083637	6	139413426	61					+	ENSSSCG00000023243	C1ORF87	562366	252057
Tibetan (Overall)	INRA0022824	6	152800981	130	PIK3R3	1
Tibetan (Overall)	M1GA0009592	7	11436027	153					+	CD83	JARID2	618396	632673
Tibetan (Overall)	ALGA0038771	7	13906473	186	STMND1			+	+	STMND1	CAP2	21323	106915
Tibetan (Overall)	H3GA0020080	7	15108790	183					+	RNF144B	ID4	251869	1069299
Tibetan (Overall)	M1GA0009900	7	34142380	66	VPS52/RPS18			+	+	VPS52	RPS18	170	241
Tibetan (Overall)	ASGA0032422	7	34189024	56	DAXX/KIFC1			+	+	DAXX	KIFC1	4186	9508
Tibetan (Overall)	M1GA0010258	7	48303668	177	GPR116	21
Tibetan (Overall)	ALGA0041246	7	49953959	176	MUT			+	+	PTCHD4	MUT	822590	8853
Tibetan (Overall)	MARC0021507	7	51067100	140	TFAP2D			+	+	TFAP2D	TFAP2B	9941	143499
Tibetan (Overall)	ASGA0034464	7	74810482	57					+	PRKD1	NOVA1	80309	3192017
Tibetan (Overall)	ALGA0042519	7	74870653	87					+	PRKD1	NOVA1	140480	3131846
Tibetan (Overall)	ALGA0042559	7	78538720	127					+	NOVA1	STXBP6	501743	972148
Tibetan (Overall)	BGIS0006231	7	80380057	60	TM9SF1		9
Tibetan (Overall)	ALGA0043065	7	90289029	70					+	NR2F2	ENSSSCG00000022551	1316541	348325
Tibetan (Overall)	ALGA0044224	7	108442953	12	NRXN3	10
Tibetan (Overall)	ALGA0044526	7	115164638	182					+	FLRT2	GALC	805451	1184293
Tibetan (Overall)	MARC0114761	7	128332138	132	CYP46A1/EML2			+	+	CYP46A1	EML2	30156	30568
Tibetan (Overall)	ASGA0037686	8	6254186	69					+	ZNF518B	ENSSSCG00000008733	304768	2255358
Tibetan (Overall)	ALGA0046683	8	17503307	201					+	GBA3	DHX15	209397	1350287
Tibetan (Overall)	ALGA0047036	8	26907428	131					+	PCDH7	RPS18	2574951	1108221
Tibetan (Overall)	ASGA0038568	8	34415830	157	LIMCH1			+	+	LIMCH1	TMEM33	10587	251279
Tibetan (Overall)	ASGA0096723	8	37029609	185					+	GNPDA2	GABRG1	104284	989475
Tibetan (Overall)	MARC0032575	8	85404028	73	NR3C2	2
Tibetan (Overall)	H3GA0025190	8	99747955	6					+	PCDH10	ENSSSCG00000027713	518401	2838270
Tibetan (Overall)	ASGA0097735	8	110666303	67	PRDM5	1
Tibetan (Overall)	ALGA0049233	8	120608511	2	PLA2G12A			+	+	PLA2G12A	CASP6	12932	61187
Tibetan (Overall)	MARC0112204	8	121026032	19	COL25A1			+	+	SEC24B	COL25A1	198745	8540
Tibetan (Overall)	MARC0054278	8	129151228	191	EMCN			+	+	ENSSSCG00000022835	EMCN	264828	17850
Tibetan (Overall)	ALGA0115298	8	146937454	190	ANTXR2	11
Tibetan (Overall)	ALGA0123660	8	147143671	144					+	ANTXR2	GK2	179560	266828
Tibetan (Overall)	CASI0010064	8	147270913	145					+	ANTXR2	GK2	306802	139586
Tibetan (Overall)	MARC0034159	8	147298266	36					+	ANTXR2	GK2	334155	112233
Tibetan (Overall)	MARC0114913	9	23412144	149					+	ENSSSCG00000024272	RAB38	157296	386432
Tibetan (Overall)	ALGA0110869	9	29525689	138	SMCO4	1
Tibetan (Overall)	ASGA0104324	9	31188355	116					+	SESN3	FAM76B	120138	520076
Tibetan (Overall)	ASGA0043216	9	60564647	199					+	KIRREL3	ETS1	1103563	944245
Tibetan (Overall)	ALGA0056155	9	73923049	123	FCAMR/PIGR			+	+	PIGR	FCAMR	25450	9512
Tibetan (Overall)	ALGA0056169	9	74269682	63	ENSSSCG00000022701/CD55			+	+	ENSSSCG00000022701	CD55	34395	44103
Tibetan (Overall)	ASGA0045611	9	74299834	106	CD55			+	+	ENSSSCG00000022701	CD55	64547	13951
Tibetan (Overall)	ASGA0043883	9	86034248	90	ICA1			+	+	ICA1	ENSSSCG00000015346	27098	165639
Tibetan (Overall)	MARC0093141	9	88978634	88	THSD7A	15
Tibetan (Overall)	ASGA0104567	9	89128614	48	THSD7A	9
Tibetan (Overall)	ASGA0095768	9	90180473	195	VWDE			+	+	VWDE	SCIN	36549	86017
Tibetan (Overall)	INRA0032152	9	96429030	79					+	ENSSSCG00000015367	HDAC9	200992	377436
Tibetan (Overall)	MARC0055547	9	99543859	32					+	SP8	SP4	280141	211384
Tibetan (Overall)	H3GA0028042	9	121168552	151	CNTNAP2	13
Tibetan (Overall)	DRGA0009738	9	123720558	112					+	ENSSSCG00000021864	TPK1	1225354	534631
Tibetan (Overall)	ASGA0044802	9	139361790	68					+	IVNS1ABP	PRG4	444352	545927
Tibetan (Overall)	ASGA0046765	10	18711225	154	CEP170	1
Tibetan (Overall)	MARC0061822	10	31937937	164	CTSL1/DAPK1			+	+	CTSL1	DAPK1	24445	25745
Tibetan (Overall)	ASGA0048326	10	58435503	78					+	COMMD3	DNAJC1	179680	134855
Tibetan (Overall)	ASGA0048359	10	59776918	187					+	NEBL	ENSSSCG00000029563	62972	528110
Tibetan (Overall)	ASGA0100222	10	77827058	119					+	OPTN	ENSSSCG00000011175	86535	911831
Tibetan (Overall)	ALGA0060607	11	8143690	189					+	B3GALTL	ENSSSCG00000009336	270296	168834
Tibetan (Overall)	ALGA0061251	11	20716716	38					+	SUCLA2	HTR2A	593963	179566
Tibetan (Overall)	H3GA0031679	11	26232874	3	RGCC/NAA16			+	+	RGCC	NAA16	17937	14924
Tibetan (Overall)	ALGA0061896	11	37109307	4					+	ENSSSCG00000009449	TAX1BP3	1938035	1027156
Tibetan (Overall)	ALGA0061919	11	39964997	146					+	ENSSSCG00000027200	ENSSSCG00000009454	1209664	3120576
Tibetan (Overall)	ALGA0061932	11	40366928	93					+	ENSSSCG00000027200	ENSSSCG00000009454	1611595	2718645
Tibetan (Overall)	H3GA0031835	11	41897784	76					+	ENSSSCG00000027200	ENSSSCG00000009454	3142451	1187789
Tibetan (Overall)	ALGA0062503	11	60554257	55					+	SLITRK1	SLITRK6	385421	1463926
Tibetan (Overall)	ASGA0051093	11	67161790	115					+	SLITRK5	GPC6	3496854	2450080
Tibetan (Overall)	ASGA0098331	11	70295503	136					+	ENSSSCG00000026996	ENSSSCG00000009495	95654	98476
Tibetan (Overall)	ASGA0096180	11	73569664	194	MBNL2	2
Tibetan (Overall)	ALGA0063447	11	76332793	105	PCCA	5
Tibetan (Overall)	ASGA0086298	11	80362291	74					+	ENSSSCG00000026317	EFNB2	1733126	1202791
Tibetan (Overall)	ASGA0084454	12	6998897	50					+	RPL38	SDK2	82176	747214
Tibetan (Overall)	ASGA0053111	12	11110842	110	MKK6			+	+	SOX9	MKK6	2078025	28650
Tibetan (Overall)	ASGA0098648	12	12251837	156	ARSG	9
Tibetan (Overall)	ALGA0066216	12	35990853	54	TEX14	26
Tibetan (Overall)	H3GA0034587	12	50146898	143	SMG6	3
Tibetan (Overall)	DIAS0000860	12	57903557	122	MYH13		20
Tibetan (Overall)	ASGA0055775	13	6239861	91					+	SATB1	ENSSSCG00000030651	124250	949834
Tibetan (Overall)	ALGA0067679	13	6951525	27					+	SATB1	ENSSSCG00000030651	835914	238170
Tibetan (Overall)	ALGA0069832	13	45985901	9					+	ENSSSCG00000021530	ENSSSCG00000024705	1009732	1566489
Tibetan (Overall)	ALGA0069898	13	48373686	121	CADPS	3
Tibetan (Overall)	ASGA0101033	13	49670261	198	SNTN	1
Tibetan (Overall)	ALGA0070138	13	56599978	89	MITF	2
Tibetan (Overall)	ASGA0058070	13	76760732	44	ZFYVE20/TRH			+	+	ZFYVE20	TRH	8606	24912
Tibetan (Overall)	ALGA0113837	13	97819963	52	WWTR1	3
Tibetan (Overall)	CASI0010154	13	159270517	39	DPPA4			+	+	PLCXD2	DPPA4	258396	210
Tibetan (Overall)	ASGA0098215	13	176487627	85	NSUN3	4
Tibetan (Overall)	ASGA0059543	13	192721405	166					+	C21ORF91	CHODL	180693	250390
Tibetan (Overall)	H3GA0037747	13	193044253	114	TMPRSS15	16
Tibetan (Overall)	ALGA0122512	14	8613934	180	NKX3-1			+	+	SLC25A37	NKX3-1	96098	11611
Tibetan (Overall)	ALGA0075790	14	18108310	83	GALNTL6	2
Tibetan (Overall)	INRA0043253	14	27119203	10					+	FZD10	GLT1D1	595059	506924
Tibetan (Overall)	MARC0058238	14	46313456	206	MYO18B	9
Tibetan (Overall)	ASGA0063360	14	53156113	158	CABIN1	30
Tibetan (Overall)	ASGA0063361	14	53182791	165	CABIN1	26
Tibetan (Overall)	ASGA0063366	14	53237364	104	DDT/GSTT2			+	+	DDT	GSTT2	1991	160
Tibetan (Overall)	ASGA0064232	14	73141708	65					+	ENSSSCG00000028393	CTNNA3	599080	1938425
Tibetan (Overall)	ASGA0065285	14	98887138	141	MARCH8	3
Tibetan (Overall)	MARC0040955	14	116538288	96	SORBS1	22
Tibetan (Overall)	ALGA0081284	14	125955481	42					+	CCDC147	SORCS3	574483	65615
Tibetan (Overall)	ASGA0066986	14	140182136	53	CACUL1/ENSSSCG00000024110			+	+	ENSSSCG00000024110	CACUL1	48322	16978
Tibetan (Overall)	MARC0060657	14	140351512	171	CACUL1			+	+	CACUL1	NANOS1	4555	141784
Tibetan (Overall)	ALGA0082618	14	144236610	139	ACADSB/HMX3			+	+	ACADSB	HMX3	46821	35299
Tibetan (Overall)	ASGA0067593	14	145924932	118	CTBP2			+	+	CTBP2	TEX36	10373	677290
Tibetan (Overall)	MARC0048682	14	148292998	192	FAM196A			+	+	FAM196A	FOXI2	35656	359850
Tibetan (Overall)	ALGA0106158	15	4208034	99					+	ACVR2A	ZEB2	297497	3738267
Tibetan (Overall)	H3GA0043916	15	22159715	31	LYPD1			+	+	LYPD1	GPR39	25632	252628
Tibetan (Overall)	H3GA0044497	15	78365492	175					+	FIGN	GRB14	265584	908690
Tibetan (Overall)	ASGA0069910	15	86914758	35	METTL8	2
Tibetan (Overall)	ALGA0086308	15	95120099	172	CWC22	19
Tibetan (Overall)	CASI0005862	15	108889109	174					+	TMEFF2	STK17B	492639	2140305
Tibetan (Overall)	INRA0060711	15	132859398	41					+	ENSSSCG00000026036	TNS1	308624	167171
Tibetan (Overall)	ASGA0072441	16	18998881	81	PDZD2			+	+	C5ORF22	PDZD2	320160	32971
Tibetan (Overall)	H3GA0046330	16	26338680	203					+	DAB2	PRKAA1	431207	518839
Tibetan (Overall)	ALGA0114423	16	34261756	178	ITGA2	29
Tibetan (Overall)	ASGA0072968	16	35190026	193					+	NDUFS4	ARL15	197564	88499
Tibetan (Overall)	ASGA0075816	17	27075748	94					+	FLRT3	MACROD2	1391267	501207
Tibetan (Overall)	MARC0085770	17	33643981	120					+	PAX1	FOXA2	262658	409479
Tibetan (Overall)	ALGA0094333	17	34611338	163	CST3			+	+	CST3	SYNDIG1	47716	73362
Tibetan (Overall)	ASGA0076730	17	40948500	28	ASXL1	2
Tibetan (Overall)	ALGA0094767	17	41252170	197	DNMT3B			+	+	ENSSSCG00000007250	DNMT3B	54071	45971
Tibetan (Overall)	H3GA0049633	17	61860123	64	CYP24A1/BCAS1			+	+	BCAS1	CYP24A1	40070	31229
Tibetan (Overall)	ASGA0099535	18	12794236	97	DGKI	27
Tibetan (Overall)	ASGA0079585	18	40523004	148	ELMO1			+	+	GPR141	ELMO1	269391	13746
Tibetan (Overall)	ASGA0079874	18	47275562	207	FKBP14/PLEKHA8			+	+	PLEKHA8	FKBP14	1840	20299
a	D_within_50kb, "+" indicates that the SNP locates within 50 kb upstream of the first exon or downstreamof the last exon of target genes; Intergenic_Region, "+" indicates that the SNP locates in the intergenic region between the first/last exon of flanking Gene1 and Gene2; D_Gene1/D_Gene2, the distance of the target SNP to the flanking Gene1/Gene2.
