# Supplementary material for: Population history and genomic signatures for high-altitude adaptation in Tibetan pigs
Source: BMC Genomics. 2014 Oct 1;15(1):834. doi: 10.1186/1471-2164-15-834 (PMC4197311; doi:10.1186/1471-2164-15-834)
Supplement: Supplementary file 9 — Additional file 9: Table S3: Genotypes of 56 SNP markers within 3 well- characterized hypoxia genes (EGLN, EPAS1 and ADAM1) in 324 Chinese indigenous pigs. (XLSX 122 KB) [file 12864_2014_6536_MOESM9_ESM.xlsx]

## Sheet: 工作表1
Table S3 Genotypes of 56 SNP markers within 3 well-characterized hypoxia genes (EGLN, EPAS1 and ADAM1) in 324 Chinese indigenous pigs.
No	SNPID	Chr	POS	Chinese Wild Boar																		Wuzhishan																Congjiang Xiang
				CB23_1	CB23_10	CB23_11	CB23_12	CB23_13	CB23_14	CB23_15	CB23_16	CB23_17	CB23_18	CB23_2	CB23_3	CB23_4	CB23_5	CB23_6	CB23_7	CB23_8	CB23_9	CB01_01	CB01_02	CB01_03	CB01_04	CB01_05	CB01_06	CB01_07	CB01_08	CB01_09	CB01_10	CB01_11	CB01_12	CB01_13	CB01_14	CB01_15	CB01_16	CB05_01	CB05_02	CB05_03	CB05_04	CB05_05	CB05_06	CB05_07	CB05_08	CB05_09	CB05_10	CB05_11	CB05_12
1	ADAM17_1	1	910	G	C	C	G	G	G	G	G	G	S	G	G	S	S	S	C	G	S	G	G	G	G	G	G	G	G	G	G	G	G	G	C	G	G	G	C	S	S	S	S	S	S	C	S	G	C
2	ADAM17_2	1	6214	G	R	A	R	G	R	G	G	G	G	G	G	G	G	R	R	R	R	A	R	A	G	A	G	G	R	R	R	R	G	R	G	A	R	A	G	R	R	R	R	R	R	G	R	A	G
3	ADAM17_3	1	12170	A	A	A	R	A	R	A	A	R	R	A	R	R	A	A	R	R	A	R	R	A	R	R	G	G	G	G	G	R	A	R	N	A	R	A	R	A	A	A	A	A	A	R	R	A	G
4	ADAM17_4	1	17162	T	Y	C	T	T	T	T	Y	Y	Y	Y	T	T	C	T	T	C	Y	T	T	T	T	T	Y	C	Y	T	T	T	Y	T	C	T	T	T	Y	T	T	T	T	T	T	Y	Y	T	C
5	ADAM17_5	1	22182	C	C	C	C	C	C	C	C	C	C	Y	C	C	C	C	C	T	C	N	Y	T	N	T	T	N	N	Y	N	T	C	Y	N	Y	Y	C	C	Y	C	Y	C	C	Y	Y	C	C	N
6	ADAM17_7	1	32566	T	Y	C	T	T	T	T	Y	C	Y	Y	T	T	Y	Y	T	Y	C	Y	Y	C	Y	Y	Y	Y	T	Y	T	Y	C	Y	N	C	T	T	Y	Y	T	Y	T	T	Y	Y	Y	T	C
7	ADAM17_8	1	39205	T	T	T	T	T	T	T	T	Y	T	T	T	T	T	T	T	T	T	Y	Y	C	T	Y	T	T	T	T	T	Y	T	Y	T	C	T	T	T	T	T	T	T	T	T	T	T	T	T
8	ADAM17_9	1	42813	T	T	T	T	T	T	T	T	T	T	T	T	T	T	T	T	T	T	T	T	T	T	T	T	T	T	T	T	T	T	T	N	T	T	T	T	T	T	T	T	T	T	T	T	T	T
9	ADAM17_10	1	48273	G	G	G	G	G	G	G	G	R	R	G	G	G	G	G	G	R	G	G	G	G	G	G	G	G	G	G	G	G	G	G	A	G	G	G	G	G	G	G	G	G	G	G	G	G	G
10	ADAM17_11	1	53181	C	C	C	C	C	C	C	C	Y	C	C	Y	Y	C	C	Y	C	C	Y	Y	T	C	Y	Y	Y	Y	C	C	Y	C	Y	N	T	C	C	Y	C	C	C	C	C	C	Y	Y	C	T
11	ADAM17_12	1	56455	A	A	A	G	A	G	A	A	A	A	A	R	R	A	R	G	A	A	A	A	A	G	A	R	G	G	A	A	A	G	A	A	A	G	A	G	R	A	R	A	A	R	G	R	A	G
12	ADAM17_13	1	61296	A	A	A	A	A	A	A	A	R	A	A	A	A	A	A	A	A	A	R	R	G	A	R	A	A	A	A	A	R	A	R	A	G	A	A	A	A	A	A	A	A	A	A	A	A	A
13	ADAM17_14	1	66526	C	C	C	C	C	C	C	C	Y	C	C	C	C	C	C	C	C	C	Y	Y	T	C	Y	C	C	C	C	C	Y	C	Y	N	T	C	C	C	C	C	C	C	C	C	C	C	C	C
14	ADAM17_15	1	70465	T	T	T	T	T	T	T	T	T	T	T	T	T	T	T	T	T	T	T	T	T	T	T	T	T	T	T	T	T	T	T	N	T	T	T	T	T	T	T	T	T	T	T	T	T	T
15	EGLN1_1	3	2219	G	A	R	A	A	A	A	R	R	R	G	R	R	A	A	A	A	R	A	R	A	R	G	R	G	R	A	R	A	A	G	N	R	R	A	A	A	A	A	A	A	A	A	A	A	A
16	EGLN1_2	3	7370	G	G	G	G	G	G	G	G	G	R	G	G	G	R	G	R	R	R	G	G	G	R	G	R	G	R	R	G	R	R	G	A	G	G	G	A	N	G	G	G	G	N	G	G	N	N
17	EGLN1_3	3	12068	Y	Y	Y	Y	Y	Y	Y	Y	Y	Y	Y	N	Y	N	Y	N	Y	Y	Y	Y	Y	Y	Y	Y	N	N	Y	Y	Y	Y	Y	Y	Y	N	Y	Y	Y	Y	Y	Y	Y	Y	Y	Y	Y	Y
18	EGLN1_4	3	15571	R	G	G	G	G	G	G	G	R	R	G	R	G	G	G	G	G	R	G	R	G	R	R	R	A	R	G	R	G	G	A	N	G	R	G	G	G	G	G	G	G	G	G	G	G	G
19	EGLN1_5	3	18708	G	G	G	G	G	G	G	G	G	G	G	G	G	G	G	G	G	G	G	G	G	G	G	G	G	G	G	G	G	G	G	N	G	G	G	G	G	N	G	G	G	G	G	G	G	G
20	EGLN1_6	3	23514	Y	T	T	T	T	T	T	T	Y	Y	T	Y	T	T	T	T	T	N	T	Y	T	Y	Y	Y	C	Y	T	Y	T	T	C	T	T	Y	T	T	T	T	T	T	T	T	T	T	T	T
21	EGLN1_7	3	28236	R	A	R	R	A	R	A	R	A	A	G	A	R	R	A	A	G	A	A	A	R	A	R	A	A	A	R	A	A	A	A	G	R	R	G	G	A	R	G	R	R	G	A	R	R	A
22	EGLN1_8	3	33411	C	C	C	C	C	C	C	C	C	C	C	C	C	C	C	C	C	C	C	C	C	C	C	C	C	C	C	C	C	C	C	T	C	C	C	C	C	C	C	C	C	C	C	C	C	C
23	EGLN1_9	3	39145	A	A	A	R	A	R	A	A	A	A	A	A	A	A	A	A	R	A	A	A	A	A	A	A	A	A	A	A	A	A	A	A	A	A	G	G	A	R	G	R	R	G	A	R	R	A
24	EGLN1_10	3	42360	T	T	T	T	T	T	T	T	T	T	T	T	T	T	T	T	T	T	T	T	T	T	T	T	T	T	T	T	T	T	T	N	T	T	Y	T	T	T	Y	T	T	Y	T	T	T	T
25	EGLN1_11	3	48396	G	G	G	G	G	G	G	G	G	G	G	G	G	G	G	G	G	G	G	G	R	G	R	G	G	G	R	G	G	G	G	N	R	R	G	G	G	G	G	G	G	G	G	G	G	G
26	EGLN1_12	3	53227	C	C	C	C	C	C	C	C	C	C	C	C	C	C	C	C	C	C	C	C	Y	C	Y	C	C	C	Y	C	C	C	C	N	Y	Y	C	C	C	C	C	C	C	C	C	C	C	C
27	EGLN1_13	3	55473	Y	C	C	C	C	C	C	T	C	C	T	C	C	C	C	C	C	C	T	C	T	C	Y	C	C	C	T	C	Y	C	C	C	T	Y	C	C	C	C	C	C	C	C	C	C	C	C
28	EGLN1_14	3	58925	A	A	A	A	A	A	A	A	A	A	A	A	A	A	A	A	A	A	A	A	W	A	W	A	A	A	W	A	A	A	A	N	W	W	A	A	A	A	A	A	A	A	A	A	A	A
29	EGLN1_15	3	63819	C	C	C	C	C	C	C	C	C	C	C	C	C	C	C	C	C	C	C	C	M	C	M	C	C	C	M	C	C	C	C	N	M	M	C	C	C	C	C	C	C	C	C	C	C	C
30	EGLN1_16	3	68877	T	T	T	T	T	T	T	T	T	T	T	T	T	T	T	T	T	T	T	T	Y	T	Y	T	T	T	Y	T	T	T	T	N	Y	Y	T	T	T	T	T	T	T	T	T	T	T	T
31	EGLN1_17	3	70481	A	A	A	M	A	M	A	A	A	A	A	A	A	A	A	A	M	A	A	A	M	M	M	M	C	M	M	M	A	A	A	N	M	C	C	C	A	M	C	M	M	C	A	M	M	A
32	EPAS1_1	4	537	C	C	T	T	C	T	C	T	C	N	C	C	C	Y	T	Y	N	Y	C	Y	C	C	C	C	C	C	C	C	C	C	Y	N	C	C	C	N	C	T	C	T	T	C	Y	N	C	C
33	EPAS1_2	4	7284	T	T	T	K	T	K	T	T	K	T	T	T	G	K	T	T	T	T	T	G	K	T	T	T	T	T	T	T	T	T	K	N	K	T	T	T	T	T	T	T	T	T	K	T	T	K
34	EPAS1_3	4	11410	Y	Y	T	Y	T	Y	T	Y	Y	T	C	C	Y	Y	C	C	Y	Y	Y	T	T	Y	T	C	C	T	Y	Y	Y	Y	T	Y	T	C	T	T	T	Y	T	Y	Y	T	T	Y	T	T
35	EPAS1_4	4	18066	N	N	N	T	T	T	T	T	C	N	T	T	T	T	T	N	T	T	T	T	T	T	T	T	T	T	T	T	T	T	N	N	T	T	T	N	T	T	N	T	T	T	N	T	N	N
36	EPAS1_5	4	28479	R	G	R	G	R	G	R	R	R	G	R	G	A	R	A	R	R	G	G	G	G	R	R	A	R	R	R	R	A	G	G	A	G	A	G	G	G	R	G	R	R	G	G	R	G	G
37	EPAS1_6	4	34093	Y	C	Y	C	T	C	T	C	C	T	C	Y	Y	C	C	C	Y	T	C	C	C	C	C	C	C	C	C	C	C	C	Y	N	C	C	Y	T	Y	Y	T	Y	Y	Y	T	Y	T	T
38	EPAS1_7	4	37239	G	G	G	G	G	G	G	G	G	G	G	G	G	G	G	G	G	G	G	G	G	G	G	G	G	G	G	G	G	G	G	N	G	G	G	G	G	G	G	G	G	G	G	G	G	G
39	EPAS1_8	4	45451	Y	T	C	Y	T	Y	T	Y	T	T	C	T	C	Y	T	C	T	T	Y	T	T	T	T	T	T	T	T	T	T	T	T	N	T	T	T	T	T	T	T	T	T	T	T	T	T	T
40	EPAS1_9	4	48618	W	T	T	T	T	T	T	T	T	W	W	W	W	T	W	W	W	T	T	T	T	A	W	W	A	W	W	W	A	T	W	T	T	A	A	A	A	A	A	A	A	A	A	A	A	A
41	EPAS1_10	4	53156	R	A	A	R	A	R	A	R	R	R	R	G	R	R	R	G	R	A	R	A	A	G	R	R	R	R	R	R	G	A	R	N	A	G	R	G	R	G	G	G	G	R	G	G	G	G
42	EPAS1_11	4	59193	T	T	T	C	Y	C	Y	Y	T	T	T	Y	Y	Y	Y	C	T	Y	Y	T	T	C	Y	C	Y	Y	Y	Y	C	T	T	T	T	C	T	Y	T	C	T	C	C	T	Y	Y	T	T
43	EPAS1_12	4	64857	C	C	C	A	C	A	C	C	M	C	C	C	M	C	C	C	C	M	M	M	C	C	C	C	C	C	C	C	C	C	M	N	C	C	C	C	C	C	C	C	C	C	C	C	C	C
44	EPAS1_13	4	69186	C	C	C	C	C	C	C	C	C	C	C	C	C	C	C	M	C	M	M	C	M	A	M	M	A	M	M	M	A	C	C	A	C	A	C	C	C	M	C	M	M	C	C	M	C	C
45	EPAS1_14	4	75386	C	C	C	C	C	C	C	C	C	C	C	C	C	C	C	Y	C	C	Y	C	Y	T	Y	Y	T	Y	T	T	T	Y	C	N	C	T	C	C	C	Y	C	Y	Y	C	C	Y	C	C
46	EPAS1_15	4	81109	C	C	C	C	C	C	C	C	C	C	C	C	C	C	C	Y	C	C	Y	C	Y	T	Y	Y	T	Y	T	T	T	Y	C	N	C	T	C	C	C	Y	C	Y	Y	C	C	Y	C	C
47	EPAS1_16	4	88597	Y	C	C	C	Y	C	Y	Y	C	C	Y	Y	Y	Y	Y	C	C	Y	C	Y	T	T	T	T	T	T	T	T	T	T	C	T	T	T	Y	C	Y	Y	C	Y	Y	Y	C	Y	C	C
48	EPAS1_17	4	95192	T	G	G	G	G	G	G	K	G	G	K	G	K	G	G	G	G	G	G	G	G	G	G	G	G	G	G	G	G	G	G	G	G	G	K	G	K	G	G	G	G	K	G	G	G	G
49	EPAS1_18	4	101890	T	T	T	T	T	T	T	Y	Y	Y	T	Y	T	T	Y	T	Y	T	T	T	T	T	T	T	T	T	T	T	T	T	Y	N	T	T	Y	C	Y	Y	C	Y	Y	Y	C	Y	C	C
50	EPAS1_19	4	107935	R	R	R	R	R	R	R	R	R	R	R	R	R	R	R	R	R	R	R	R	R	R	R	G	R	R	R	R	R	R	R	N	R	R	R	R	R	R	R	R	G	R	R	G	R	R
51	EPAS1_20	4	114061	Y	Y	Y	Y	Y	Y	Y	Y	Y	Y	Y	Y	Y	Y	Y	Y	Y	Y	Y	Y	Y	Y	Y	T	Y	Y	Y	Y	Y	Y	Y	C	Y	Y	Y	Y	Y	Y	Y	Y	T	Y	Y	T	Y	Y
52	EPAS1_21	4	121662	C	S	C	C	C	C	C	C	C	C	C	C	C	C	C	C	C	C	C	C	S	C	C	G	S	C	C	C	C	S	C	N	S	S	C	C	C	S	C	C	S	C	C	S	C	C
53	EPAS1_22	4	125868	C	C	S	S	C	S	C	C	S	S	S	C	S	C	C	C	S	C	S	S	S	S	S	C	S	S	S	C	S	S	S	N	S	S	C	S	C	C	C	S	C	C	S	C	C	S
54	EPAS1_23	4	133732	A	N	A	A	A	A	A	N	R	R	A	A	A	A	A	A	R	A	N	A	A	N	A	A	N	N	A	N	A	A	A	N	A	A	A	A	N	N	N	A	N	N	A	A	N	N
55	EPAS1_24	4	140160	Y	C	Y	Y	C	Y	C	Y	Y	Y	Y	C	Y	Y	C	C	Y	Y	Y	Y	Y	Y	Y	C	Y	Y	Y	C	Y	Y	Y	N	Y	Y	C	Y	C	C	C	Y	C	C	Y	C	C	Y
56	EPAS1_25	4	147313	Y	N	N	Y	N	N	Y	N	Y	Y	N	C	Y	Y	C	C	N	Y	N	N	Y	N	Y	N	N	N	N	N	N	N	Y	N	Y	N	C	Y	N	C	N	Y	Y	C	N	N	N	N
[truncated: 278 more columns]
